# Supplementary material for: N-{3-[Bis(2-hydroxy­ethyl)amino­meth­yl]-5-nitro­phen­yl}benzamide
Source: Acta Crystallogr Sect E Struct Rep Online. 2008 May 3;64(Pt 6):o978–9. doi: 10.1107/S1600536808009410 (PMC2961623; doi:10.1107/S1600536808009410)
Supplement: Supplementary file 1 [file e-64-0o978-sup1.cif]

##############################################################################
###                                                                        ###
###        Electronic paper (Acta Crystallographica Section E)             ###
###                                                                        ###
##############################################################################
#                                                                            #
# This CIF contains the data in a paper accepted for publication in Acta     #
# Crystallographica Section E. It conforms to the requirements of Notes      #
# for Authors for Section E, and has been peer reviewed under the auspices   #
# of the IUCr Commission on Journals.                                        #
#                                                                            #
# Full details of the Crystallographic Information File format               #
# are given in the paper "The Crystallographic Information File (CIF):       #
# a New Standard Archive File for Crystallography" by S. R. Hall, F. H.      #
# Allen and I. D. Brown [Acta Cryst. (1991), A47, 655-685].                  #
#                                                                            #
# The current version of the core CIF dictionary is obtainable from          #
# ftp://ftp.iucr.org/pub/cif_core.dic. The current version number is 2.4.    #
#                                                                            #
# Software is freely available for graphical display of the structure(s) in  #
# this CIF.  For information consult the CIF home page http://www.iucr.org/  #
# cif/home.html                                                              #
#                                                                            #
# This file may be used for bona fide research purposes within the           #
# scientific community so long as proper attribution is given to the journal # 
# article from which it was obtained.                                        #
#                                                                            #
##############################################################################
                                             
data_I
_audit_creation_method     SHELXL-97
_chemical_name_systematic
;
N-{3-[Bis(2-hydroxyethyl)aminomethyl]-5-nitrophenyl}benzamide
;
_chemical_name_common     ?
_chemical_formula_moiety     'C18 H21 N3 O5'
_chemical_formula_sum     'C18 H21 N3 O5'
_chemical_formula_iupac     'C18 H21 N3 O5'
_chemical_formula_weight     359.38
_chemical_melting_point     ?
_symmetry_cell_setting     Monoclinic
_symmetry_space_group_name_H-M     'P 21/c'
_symmetry_space_group_name_Hall     '-P 2ybc'
loop_
    _symmetry_equiv_pos_as_xyz
    'x, y, z'
    '-x, y+1/2, -z+1/2'
    '-x, -y, -z'
    'x, -y-1/2, z-1/2'
_cell_length_a     22.7867(3)
_cell_length_b     11.08790(10)
_cell_length_c     13.51060(10)
_cell_angle_alpha     90.00
_cell_angle_beta     90.1140(10)
_cell_angle_gamma     90.00
_cell_volume     3413.54(6)
_cell_formula_units_Z     8
_cell_measurement_reflns_used     8192
_cell_measurement_theta_min     0.89
_cell_measurement_theta_max     26.39
_cell_measurement_temperature     90(2)
_exptl_crystal_description     needle
_exptl_crystal_colour     yellow
_exptl_crystal_size_max     0.34
_exptl_crystal_size_mid     0.22
_exptl_crystal_size_min     0.20
_exptl_crystal_density_diffrn     1.399
_exptl_crystal_density_meas     ?
_exptl_crystal_density_method     'not measured'
_exptl_crystal_F_000     1520
_exptl_absorpt_coefficient_mu     0.103
_exptl_absorpt_correction_type     multi-scan
_exptl_absorpt_process_details     '(SADABS; Sheldrick, 1997)'
_exptl_absorpt_correction_T_min     0.857460
_exptl_absorpt_correction_T_max     0.977772
_exptl_special_details
;
;
_diffrn_ambient_temperature     90(2)
_diffrn_radiation_type     MoK\a
_diffrn_radiation_wavelength     0.71073
_diffrn_radiation_source     'fine-focus sealed tube'
_diffrn_radiation_monochromator     graphite
_diffrn_measurement_device_type     'Bruker SMART CCD'
_diffrn_measurement_method     'area-detector \w'
_diffrn_detector_area_resol_mean     ?
_diffrn_reflns_number     20279
_diffrn_reflns_av_R_equivalents     0.0389
_diffrn_reflns_av_sigmaI/netI     0.0481
_diffrn_reflns_theta_min     0.89
_diffrn_reflns_theta_max     26.39
_diffrn_reflns_theta_full     26.39
_diffrn_measured_fraction_theta_max     0.993
_diffrn_measured_fraction_theta_full     0.993
_diffrn_reflns_limit_h_min     -28
_diffrn_reflns_limit_h_max     25
_diffrn_reflns_limit_k_min     -12
_diffrn_reflns_limit_k_max     13
_diffrn_reflns_limit_l_min     -16
_diffrn_reflns_limit_l_max     16
_diffrn_standards_number     0
_diffrn_standards_interval_count     0
_diffrn_standards_interval_time     0
_diffrn_standards_decay_%     2
_refine_special_details
;
Refinement of <i>F</i>^2^ against ALL reflections. The weighted <i>R</i>-factor
<i>wR</i> and goodness of fit <i>S</i> are based on <i>F</i>^2^, conventional
<i>R</i>-factors <i>R</i> are based on <i>F</i>, with <i>F</i> set to zero for
negative <i>F</i>^2^. The threshold expression of <i>F</i>^2^ >
\s(<i>F</i>^2^) is used only for calculating <i>R</i>-factors(gt) <i>etc</i>.
and is not relevant to the choice of reflections for refinement.
<i>R</i>-factors based on <i>F</i>^2^ are statistically about twice as large
as those based on <i>F</i>, and <i>R</i>- factors based on ALL data will be
even larger.
;
_reflns_number_total     6944
_reflns_number_gt     5142
_reflns_threshold_expression     I>2\s(I)
_refine_ls_structure_factor_coef     Fsqd
_refine_ls_matrix_type     full
_refine_ls_R_factor_all     0.0857
_refine_ls_R_factor_gt     0.0581
_refine_ls_wR_factor_gt     0.1201
_refine_ls_wR_factor_ref     0.1337
_refine_ls_goodness_of_fit_ref     1.037
_refine_ls_restrained_S_all     1.037
_refine_ls_number_reflns     6944
_refine_ls_number_parameters     485
_refine_ls_number_restraints     0
_refine_ls_hydrogen_treatment     mixed
_refine_ls_weighting_scheme     calc
_refine_ls_weighting_details
         'calc w=1/[\s^2^(Fo^2^)+(0.0471P)^2^+3.1255P] where P=(Fo^2^+2Fc^2^)/3'
_atom_sites_solution_hydrogens     geom
_atom_sites_solution_primary     direct
_atom_sites_solution_secondary     difmap
_refine_ls_shift/su_max     0.000
_refine_ls_shift/su_mean     0.000
_refine_diff_density_max     0.253
_refine_diff_density_min     -0.286
_refine_ls_extinction_method     none
_refine_ls_extinction_coef     ?
loop_
    _atom_type_symbol
    _atom_type_description
    _atom_type_scat_dispersion_real
    _atom_type_scat_dispersion_imag
    _atom_type_scat_source
    'C' 'C' 0.0033 0.0016
                         'International Tables Vol C Tables 4.2.6.8 and 6.1.1.4'
    'H' 'H' 0.0000 0.0000
                         'International Tables Vol C Tables 4.2.6.8 and 6.1.1.4'
    'N' 'N' 0.0061 0.0033
                         'International Tables Vol C Tables 4.2.6.8 and 6.1.1.4'
    'O' 'O' 0.0106 0.0060
                         'International Tables Vol C Tables 4.2.6.8 and 6.1.1.4'
_computing_data_collection     'SMART (Bruker, 1995)'
_computing_cell_refinement     'SAINT (Bruker, 1995)'
_computing_data_reduction     'SAINT (Bruker, 1995)'
_computing_structure_solution     'SHELXS97 (Sheldrick, 2008)'
_computing_structure_refinement     'SHELXL97 (Sheldrick, 2008)'
_computing_molecular_graphics     'ORTEPIII (Burnett & Johnson, 1996)'
_computing_publication_material     'SHELXTL (Sheldrick, 2008)'
loop_
    _atom_site_type_symbol
    _atom_site_label
    _atom_site_fract_x
    _atom_site_fract_y
    _atom_site_fract_z
    _atom_site_U_iso_or_equiv
    _atom_site_adp_type
    _atom_site_calc_flag
    _atom_site_refinement_flags
    _atom_site_occupancy
    _atom_site_disorder_assembly
    _atom_site_disorder_group
    O O1A 0.75115(7) 0.40282(14) 0.38171(13) 0.0273(4) Uani d . 1 . .
    O O2A 0.49791(7) 0.27802(15) 0.31865(13) 0.0281(4) Uani d . 1 . .
    O O3A 0.56436(7) 0.41672(15) 0.30441(13) 0.0313(4) Uani d . 1 . .
    O O4A 0.74524(7) -0.35100(16) 0.37188(13) 0.0298(4) Uani d . 1 . .
    H HO4A 0.7493(15) -0.433(3) 0.384(2) 0.066(11) Uiso d . 1 . .
    O O5A 0.67682(7) -0.03575(15) 0.58394(12) 0.0220(4) Uani d . 1 . .
    H HO5A 0.7008(14) -0.098(3) 0.574(2) 0.051(9) Uiso d . 1 . .
    N N1A 0.75628(7) 0.19893(16) 0.37317(13) 0.0169(4) Uani d . 1 . .
    H H1A 0.7800 0.1387 0.3734 0.020 Uiso calc R 1 . .
    N N2A 0.54971(8) 0.31179(18) 0.31848(14) 0.0218(4) Uani d . 1 . .
    N N3A 0.63691(8) -0.19644(16) 0.41918(13) 0.0186(4) Uani d . 1 . .
    C C1A 0.62210(9) 0.0133(2) 0.35151(15) 0.0185(5) Uani d . 1 . .
    C C2A 0.68029(9) 0.0499(2) 0.36241(15) 0.0176(5) Uani d . 1 . .
    H H2A 0.7094 -0.0081 0.3708 0.021 Uiso calc R 1 . .
    C C3A 0.69585(9) 0.1717(2) 0.36096(15) 0.0167(5) Uani d . 1 . .
    C C4A 0.65270(9) 0.2599(2) 0.34618(15) 0.0179(5) Uani d . 1 . .
    H H4A 0.6621 0.3415 0.3440 0.021 Uiso calc R 1 . .
    C C5A 0.59536(9) 0.2201(2) 0.33495(15) 0.0186(5) Uani d . 1 . .
    C C6A 0.57860(9) 0.1005(2) 0.33811(15) 0.0179(5) Uani d . 1 . .
    H H6A 0.5394 0.0786 0.3315 0.022 Uiso calc R 1 . .
    C C7A 0.60623(9) -0.1185(2) 0.34772(16) 0.0199(5) Uani d . 1 . .
    H H7A1 0.5643 -0.1261 0.3587 0.024 Uiso calc R 1 . .
    H H7A2 0.6143 -0.1482 0.2816 0.024 Uiso calc R 1 . .
    C C8A 0.78069(9) 0.3098(2) 0.38447(15) 0.0178(5) Uani d . 1 . .
    C C9A 0.84602(9) 0.3155(2) 0.39933(14) 0.0170(5) Uani d . 1 . .
    C C10A 0.88212(9) 0.2143(2) 0.40848(15) 0.0188(5) Uani d . 1 . .
    H H10A 0.8659 0.1374 0.4061 0.023 Uiso calc R 1 . .
    C C11A 0.94201(10) 0.2282(2) 0.42108(16) 0.0223(5) Uani d . 1 . .
    H H11A 0.9658 0.1603 0.4269 0.027 Uiso calc R 1 . .
    C C12A 0.96711(10) 0.3422(2) 0.42520(16) 0.0234(5) Uani d . 1 . .
    H H12A 1.0074 0.3508 0.4332 0.028 Uiso calc R 1 . .
    C C13A 0.93159(10) 0.4429(2) 0.41722(17) 0.0244(5) Uani d . 1 . .
    H H13A 0.9481 0.5195 0.4202 0.029 Uiso calc R 1 . .
    C C14A 0.87147(10) 0.4300(2) 0.40483(16) 0.0222(5) Uani d . 1 . .
    H H14A 0.8479 0.4982 0.4001 0.027 Uiso calc R 1 . .
    C C15A 0.63902(10) -0.3212(2) 0.38016(16) 0.0217(5) Uani d . 1 . .
    H H15A 0.6036 -0.3371 0.3424 0.026 Uiso calc R 1 . .
    H H15B 0.6402 -0.3775 0.4351 0.026 Uiso calc R 1 . .
    C C16A 0.69204(10) -0.3417(2) 0.31475(17) 0.0250(5) Uani d . 1 . .
    H H16A 0.6865 -0.4152 0.2769 0.030 Uiso calc R 1 . .
    H H16B 0.6956 -0.2753 0.2684 0.030 Uiso calc R 1 . .
    C C17A 0.61045(10) -0.1931(2) 0.51788(16) 0.0222(5) Uani d . 1 . .
    H H17A 0.6280 -0.2564 0.5578 0.027 Uiso calc R 1 . .
    H H17B 0.5689 -0.2110 0.5116 0.027 Uiso calc R 1 . .
    C C18A 0.61714(10) -0.0742(2) 0.57241(17) 0.0225(5) Uani d . 1 . .
    H H18A 0.5957 -0.0124 0.5367 0.027 Uiso calc R 1 . .
    H H18B 0.5995 -0.0819 0.6374 0.027 Uiso calc R 1 . .
    O O1B 0.75199(7) 0.42678(15) 0.63678(14) 0.0322(4) Uani d . 1 . .
    O O2B 1.00570(7) 0.29674(15) 0.68363(12) 0.0273(4) Uani d . 1 . .
    O O3B 0.93973(7) 0.43732(15) 0.69510(13) 0.0297(4) Uani d . 1 . .
    O O4B 0.75112(7) -0.22469(16) 0.54787(15) 0.0344(4) Uani d . 1 . .
    H HO4B 0.7437(17) -0.269(4) 0.482(3) 0.097(14) Uiso d . 1 . .
    O O5B 0.81384(7) -0.05141(15) 0.39894(13) 0.0241(4) Uani d . 1 . .
    H HO5B 0.7984(15) -0.080(3) 0.455(3) 0.066(11) Uiso d . 1 . .
    N N1B 0.74752(7) 0.22275(16) 0.62409(13) 0.0172(4) Uani d . 1 . .
    H H1B 0.7240 0.1631 0.6150 0.021 Uiso calc R 1 . .
    N N2B 0.95413(8) 0.33162(17) 0.68277(13) 0.0207(4) Uani d . 1 . .
    N N3B 0.87113(8) -0.15414(16) 0.55811(13) 0.0189(4) Uani d . 1 . .
    C C1B 0.88035(9) 0.0342(2) 0.65113(15) 0.0171(5) Uani d . 1 . .
    C C2B 0.82249(9) 0.0722(2) 0.63819(15) 0.0175(4) Uani d . 1 . .
    H H2B 0.7933 0.0147 0.6286 0.021 Uiso calc R 1 . .
    C C3B 0.80713(9) 0.1941(2) 0.63923(14) 0.0164(4) Uani d . 1 . .
    C C4B 0.85090(9) 0.2812(2) 0.65427(15) 0.0182(5) Uani d . 1 . .
    H H4B 0.8421 0.3631 0.6555 0.022 Uiso calc R 1 . .
    C C5B 0.90790(9) 0.2400(2) 0.66727(15) 0.0181(5) Uani d . 1 . .
    C C6B 0.92402(9) 0.1200(2) 0.66600(15) 0.0182(5) Uani d . 1 . .
    H H6B 0.9630 0.0972 0.6748 0.022 Uiso calc R 1 . .
    C C7B 0.89400(10) -0.0993(2) 0.64869(16) 0.0201(5) Uani d . 1 . .
    H H7B1 0.9361 -0.1111 0.6520 0.024 Uiso calc R 1 . .
    H H7B2 0.8765 -0.1383 0.7058 0.024 Uiso calc R 1 . .
    C C8B 0.72308(9) 0.3357(2) 0.62235(16) 0.0183(5) Uani d . 1 . .
    C C9B 0.65804(9) 0.3421(2) 0.60460(15) 0.0174(5) Uani d . 1 . .
    C C10B 0.62171(9) 0.2426(2) 0.59274(16) 0.0211(5) Uani d . 1 . .
    H H10B 0.6376 0.1653 0.5935 0.025 Uiso calc R 1 . .
    C C11B 0.56166(10) 0.2582(2) 0.57970(17) 0.0230(5) Uani d . 1 . .
    H H11B 0.5375 0.1912 0.5718 0.028 Uiso calc R 1 . .
    C C12B 0.53755(10) 0.3727(2) 0.57847(16) 0.0230(5) Uani d . 1 . .
    H H12B 0.4973 0.3826 0.5699 0.028 Uiso calc R 1 . .
    C C13B 0.57351(10) 0.4725(2) 0.59003(17) 0.0244(5) Uani d . 1 . .
    H H13B 0.5574 0.5496 0.5894 0.029 Uiso calc R 1 . .
    C C14B 0.63358(10) 0.4578(2) 0.60249(16) 0.0217(5) Uani d . 1 . .
    H H14B 0.6576 0.5251 0.6095 0.026 Uiso calc R 1 . .
    C C15B 0.85390(10) -0.2800(2) 0.56934(18) 0.0241(5) Uani d . 1 . .
    H H15C 0.8810 -0.3205 0.6138 0.029 Uiso calc R 1 . .
    H H15D 0.8556 -0.3202 0.5056 0.029 Uiso calc R 1 . .
    C C16B 0.79190(10) -0.2881(2) 0.6105(2) 0.0295(6) Uani d . 1 . .
    H H16C 0.7803 -0.3721 0.6152 0.035 Uiso calc R 1 . .
    H H16D 0.7910 -0.2537 0.6765 0.035 Uiso calc R 1 . .
    C C17B 0.90493(9) -0.1255(2) 0.46962(16) 0.0219(5) Uani d . 1 . .
    H H17C 0.9354 -0.1856 0.4603 0.026 Uiso calc R 1 . .
    H H17D 0.9237 -0.0476 0.4777 0.026 Uiso calc R 1 . .
    C C18B 0.86478(10) -0.1229(2) 0.37859(17) 0.0256(5) Uani d . 1 . .
    H H18C 0.8858 -0.0891 0.3227 0.031 Uiso calc R 1 . .
    H H18D 0.8530 -0.2044 0.3616 0.031 Uiso calc R 1 . .
loop_
    _atom_site_aniso_label
    _atom_site_aniso_U_11
    _atom_site_aniso_U_22
    _atom_site_aniso_U_33
    _atom_site_aniso_U_12
    _atom_site_aniso_U_13
    _atom_site_aniso_U_23
    O1A 0.0197(8) 0.0177(9) 0.0446(10) 0.0000(7) -0.0021(7) -0.0027(7)
    O2A 0.0161(8) 0.0301(10) 0.0381(10) 0.0037(7) -0.0001(7) 0.0003(8)
    O3A 0.0264(9) 0.0175(9) 0.0500(11) 0.0047(7) -0.0008(8) 0.0038(8)
    O4A 0.0260(9) 0.0202(10) 0.0433(10) 0.0004(7) -0.0023(8) -0.0025(8)
    O5A 0.0189(8) 0.0200(9) 0.0269(9) -0.0015(7) -0.0029(6) -0.0022(7)
    N1A 0.0124(9) 0.0179(10) 0.0203(9) 0.0004(7) 0.0003(7) 0.0007(7)
    N2A 0.0177(10) 0.0245(11) 0.0231(10) 0.0042(8) 0.0009(7) -0.0007(8)
    N3A 0.0184(9) 0.0159(10) 0.0216(9) -0.0025(7) -0.0008(7) 0.0015(7)
    C1A 0.0160(11) 0.0223(12) 0.0172(11) -0.0010(9) -0.0012(8) 0.0007(9)
    C2A 0.0165(11) 0.0197(12) 0.0166(10) 0.0022(9) -0.0004(8) 0.0013(8)
    C3A 0.0140(10) 0.0212(12) 0.0148(10) -0.0024(9) 0.0008(8) 0.0000(8)
    C4A 0.0172(11) 0.0184(12) 0.0180(11) -0.0006(9) 0.0019(8) 0.0009(8)
    C5A 0.0162(11) 0.0225(12) 0.0171(10) 0.0037(9) 0.0016(8) 0.0010(9)
    C6A 0.0134(10) 0.0231(12) 0.0174(10) -0.0027(9) 0.0019(8) 0.0011(9)
    C7A 0.0151(10) 0.0193(12) 0.0252(12) -0.0027(9) -0.0041(9) 0.0002(9)
    C8A 0.0195(11) 0.0184(12) 0.0156(10) 0.0003(9) 0.0014(8) 0.0006(8)
    C9A 0.0145(10) 0.0248(12) 0.0116(10) -0.0020(9) 0.0011(8) -0.0003(8)
    C10A 0.0176(11) 0.0198(12) 0.0188(11) -0.0031(9) 0.0007(8) 0.0002(9)
    C11A 0.0191(11) 0.0266(13) 0.0213(11) 0.0031(10) 0.0001(9) 0.0023(9)
    C12A 0.0152(11) 0.0326(14) 0.0223(12) -0.0056(10) -0.0007(9) 0.0000(10)
    C13A 0.0216(12) 0.0227(13) 0.0290(12) -0.0079(10) 0.0007(10) -0.0021(10)
    C14A 0.0205(12) 0.0219(12) 0.0242(12) -0.0008(9) -0.0004(9) -0.0022(9)
    C15A 0.0234(12) 0.0193(12) 0.0226(11) -0.0049(9) -0.0001(9) -0.0001(9)
    C16A 0.0262(12) 0.0216(13) 0.0271(12) 0.0016(10) 0.0019(10) -0.0004(9)
    C17A 0.0201(11) 0.0217(12) 0.0250(12) -0.0027(9) 0.0020(9) -0.0009(9)
    C18A 0.0195(11) 0.0245(13) 0.0233(12) -0.0001(10) 0.0031(9) -0.0017(9)
    O1B 0.0197(9) 0.0183(9) 0.0585(12) -0.0010(7) -0.0027(8) -0.0001(8)
    O2B 0.0166(8) 0.0315(10) 0.0340(9) -0.0032(7) 0.0004(7) -0.0044(8)
    O3B 0.0248(9) 0.0210(10) 0.0432(10) -0.0052(7) 0.0037(8) -0.0076(7)
    O4B 0.0218(9) 0.0294(10) 0.0519(12) 0.0049(8) -0.0131(8) -0.0103(9)
    O5B 0.0194(8) 0.0239(9) 0.0289(9) 0.0039(7) -0.0015(7) 0.0039(7)
    N1B 0.0120(9) 0.0178(10) 0.0217(9) -0.0008(7) -0.0002(7) -0.0017(7)
    N2B 0.0178(10) 0.0248(11) 0.0195(9) -0.0052(8) 0.0029(7) -0.0023(8)
    N3B 0.0186(9) 0.0159(10) 0.0223(10) 0.0001(7) 0.0000(7) -0.0012(7)
    C1B 0.0164(11) 0.0211(12) 0.0136(10) 0.0001(9) -0.0007(8) 0.0007(8)
    C2B 0.0171(11) 0.0183(11) 0.0170(10) -0.0029(9) -0.0002(8) -0.0019(8)
    C3B 0.0154(10) 0.0214(12) 0.0124(10) -0.0005(9) 0.0017(8) -0.0020(8)
    C4B 0.0188(11) 0.0191(12) 0.0168(10) 0.0013(9) 0.0031(8) -0.0018(8)
    C5B 0.0174(11) 0.0234(12) 0.0134(10) -0.0053(9) 0.0032(8) -0.0020(8)
    C6B 0.0142(10) 0.0251(12) 0.0154(10) 0.0009(9) 0.0005(8) -0.0023(9)
    C7B 0.0170(11) 0.0194(12) 0.0238(11) 0.0026(9) -0.0029(9) 0.0016(9)
    C8B 0.0190(11) 0.0170(12) 0.0189(11) 0.0001(9) 0.0012(8) 0.0012(8)
    C9B 0.0168(11) 0.0209(12) 0.0145(10) 0.0019(9) 0.0018(8) 0.0011(8)
    C10B 0.0187(11) 0.0185(12) 0.0260(12) 0.0020(9) 0.0003(9) -0.0020(9)
    C11B 0.0184(11) 0.0246(13) 0.0262(12) -0.0016(10) 0.0007(9) -0.0012(9)
    C12B 0.0169(11) 0.0306(14) 0.0216(11) 0.0041(10) -0.0006(9) 0.0006(10)
    C13B 0.0255(12) 0.0209(13) 0.0267(12) 0.0086(10) -0.0011(10) 0.0016(9)
    C14B 0.0228(12) 0.0191(12) 0.0232(11) -0.0002(9) 0.0003(9) 0.0022(9)
    C15B 0.0229(12) 0.0172(12) 0.0322(13) 0.0012(10) -0.0023(10) -0.0003(9)
    C16B 0.0217(12) 0.0218(13) 0.0449(15) 0.0001(10) -0.0013(11) 0.0010(11)
    C17B 0.0169(11) 0.0228(12) 0.0259(12) 0.0029(9) 0.0018(9) -0.0008(9)
    C18B 0.0261(12) 0.0266(13) 0.0243(12) 0.0027(10) -0.0003(10) -0.0021(10)
_geom_special_details
;
All e.s.d.'s (except the e.s.d. in the dihedral angle between two l.s. planes)
are estimated using the full covariance matrix. The cell e.s.d.'s are taken
into account individually in the estimation of e.s.d.'s in distances, angles
and torsion angles; correlations between e.s.d.'s in cell parameters are only
used when they are defined by crystal symmetry. An approximate (isotropic)
treatment of cell e.s.d.'s is used for estimating e.s.d.'s involving l.s.
planes.
;
loop_
    _geom_bond_atom_site_label_1
    _geom_bond_atom_site_label_2
    _geom_bond_site_symmetry_2
    _geom_bond_distance
    _geom_bond_publ_flag
    O1A C8A . 1.232(3) ?
    O2A N2A . 1.238(2) ?
    O3A N2A . 1.225(3) ?
    O4A C16A . 1.440(3) ?
    O4A HO4A . 0.93(4) ?
    O5A C18A . 1.433(3) ?
    O5A HO5A . 0.89(3) ?
    N1A C8A . 1.357(3) ?
    N1A C3A . 1.419(3) ?
    N1A H1A . 0.8600 ?
    N2A C5A . 1.471(3) ?
    N3A C17A . 1.465(3) ?
    N3A C7A . 1.472(3) ?
    N3A C15A . 1.481(3) ?
    C1A C2A . 1.394(3) ?
    C1A C6A . 1.396(3) ?
    C1A C7A . 1.506(3) ?
    C2A C3A . 1.396(3) ?
    C2A H2A . 0.9300 ?
    C3A C4A . 1.401(3) ?
    C4A C5A . 1.387(3) ?
    C4A H4A . 0.9300 ?
    C5A C6A . 1.381(3) ?
    C6A H6A . 0.9300 ?
    C7A H7A1 . 0.9700 ?
    C7A H7A2 . 0.9700 ?
    C8A C9A . 1.503(3) ?
    C9A C10A . 1.396(3) ?
    C9A C14A . 1.398(3) ?
    C10A C11A . 1.383(3) ?
    C10A H10A . 0.9300 ?
    C11A C12A . 1.389(3) ?
    C11A H11A . 0.9300 ?
    C12A C13A . 1.383(3) ?
    C12A H12A . 0.9300 ?
    C13A C14A . 1.387(3) ?
    C13A H13A . 0.9300 ?
    C14A H14A . 0.9300 ?
    C15A C16A . 1.515(3) ?
    C15A H15A . 0.9700 ?
    C15A H15B . 0.9700 ?
    C16A H16A . 0.9700 ?
    C16A H16B . 0.9700 ?
    C17A C18A . 1.517(3) ?
    C17A H17A . 0.9700 ?
    C17A H17B . 0.9700 ?
    C18A H18A . 0.9700 ?
    C18A H18B . 0.9700 ?
    O1B C8B . 1.221(3) ?
    O2B N2B . 1.237(2) ?
    O3B N2B . 1.229(2) ?
    O4B C16B . 1.439(3) ?
    O4B HO4B . 1.03(4) ?
    O5B C18B . 1.433(3) ?
    O5B HO5B . 0.90(4) ?
    N1B C8B . 1.371(3) ?
    N1B C3B . 1.410(3) ?
    N1B H1B . 0.8600 ?
    N2B C5B . 1.478(3) ?
    N3B C15B . 1.458(3) ?
    N3B C17B . 1.458(3) ?
    N3B C7B . 1.462(3) ?
    C1B C6B . 1.391(3) ?
    C1B C2B . 1.394(3) ?
    C1B C7B . 1.514(3) ?
    C2B C3B . 1.396(3) ?
    C2B H2B . 0.9300 ?
    C3B C4B . 1.403(3) ?
    C4B C5B . 1.388(3) ?
    C4B H4B . 0.9300 ?
    C5B C6B . 1.380(3) ?
    C6B H6B . 0.9300 ?
    C7B H7B1 . 0.9700 ?
    C7B H7B2 . 0.9700 ?
    C8B C9B . 1.503(3) ?
    C9B C10B . 1.389(3) ?
    C9B C14B . 1.399(3) ?
    C10B C11B . 1.390(3) ?
    C10B H10B . 0.9300 ?
    C11B C12B . 1.384(3) ?
    C11B H11B . 0.9300 ?
    C12B C13B . 1.386(3) ?
    C12B H12B . 0.9300 ?
    C13B C14B . 1.388(3) ?
    C13B H13B . 0.9300 ?
    C14B H14B . 0.9300 ?
    C15B C16B . 1.522(3) ?
    C15B H15C . 0.9700 ?
    C15B H15D . 0.9700 ?
    C16B H16C . 0.9700 ?
    C16B H16D . 0.9700 ?
    C17B C18B . 1.532(3) ?
    C17B H17C . 0.9700 ?
    C17B H17D . 0.9700 ?
    C18B H18C . 0.9700 ?
    C18B H18D . 0.9700 ?
loop_
    _geom_angle_atom_site_label_1
    _geom_angle_atom_site_label_2
    _geom_angle_atom_site_label_3
    _geom_angle_site_symmetry_1
    _geom_angle_site_symmetry_3
    _geom_angle
    _geom_angle_publ_flag
    C16A O4A HO4A . . 104(2) ?
    C18A O5A HO5A . . 110(2) ?
    C8A N1A C3A . . 127.10(19) ?
    C8A N1A H1A . . 116.5 ?
    C3A N1A H1A . . 116.5 ?
    O3A N2A O2A . . 123.19(19) ?
    O3A N2A C5A . . 119.14(18) ?
    O2A N2A C5A . . 117.67(19) ?
    C17A N3A C7A . . 112.73(17) ?
    C17A N3A C15A . . 111.18(17) ?
    C7A N3A C15A . . 109.31(17) ?
    C2A C1A C6A . . 119.1(2) ?
    C2A C1A C7A . . 120.9(2) ?
    C6A C1A C7A . . 119.81(19) ?
    C1A C2A C3A . . 121.4(2) ?
    C1A C2A H2A . . 119.3 ?
    C3A C2A H2A . . 119.3 ?
    C2A C3A C4A . . 119.95(19) ?
    C2A C3A N1A . . 116.78(19) ?
    C4A C3A N1A . . 123.26(19) ?
    C5A C4A C3A . . 117.0(2) ?
    C5A C4A H4A . . 121.5 ?
    C3A C4A H4A . . 121.5 ?
    C6A C5A C4A . . 124.3(2) ?
    C6A C5A N2A . . 118.23(19) ?
    C4A C5A N2A . . 117.5(2) ?
    C5A C6A C1A . . 118.21(19) ?
    C5A C6A H6A . . 120.9 ?
    C1A C6A H6A . . 120.9 ?
    N3A C7A C1A . . 115.71(17) ?
    N3A C7A H7A1 . . 108.4 ?
    C1A C7A H7A1 . . 108.4 ?
    N3A C7A H7A2 . . 108.4 ?
    C1A C7A H7A2 . . 108.4 ?
    H7A1 C7A H7A2 . . 107.4 ?
    O1A C8A N1A . . 122.1(2) ?
    O1A C8A C9A . . 120.6(2) ?
    N1A C8A C9A . . 117.29(19) ?
    C10A C9A C14A . . 118.73(19) ?
    C10A C9A C8A . . 124.1(2) ?
    C14A C9A C8A . . 117.1(2) ?
    C11A C10A C9A . . 120.1(2) ?
    C11A C10A H10A . . 119.9 ?
    C9A C10A H10A . . 119.9 ?
    C10A C11A C12A . . 120.8(2) ?
    C10A C11A H11A . . 119.6 ?
    C12A C11A H11A . . 119.6 ?
    C13A C12A C11A . . 119.4(2) ?
    C13A C12A H12A . . 120.3 ?
    C11A C12A H12A . . 120.3 ?
    C12A C13A C14A . . 120.3(2) ?
    C12A C13A H13A . . 119.9 ?
    C14A C13A H13A . . 119.9 ?
    C13A C14A C9A . . 120.6(2) ?
    C13A C14A H14A . . 119.7 ?
    C9A C14A H14A . . 119.7 ?
    N3A C15A C16A . . 111.96(18) ?
    N3A C15A H15A . . 109.2 ?
    C16A C15A H15A . . 109.2 ?
    N3A C15A H15B . . 109.2 ?
    C16A C15A H15B . . 109.2 ?
    H15A C15A H15B . . 107.9 ?
    O4A C16A C15A . . 111.69(19) ?
    O4A C16A H16A . . 109.3 ?
    C15A C16A H16A . . 109.3 ?
    O4A C16A H16B . . 109.3 ?
    C15A C16A H16B . . 109.3 ?
    H16A C16A H16B . . 107.9 ?
    N3A C17A C18A . . 115.01(19) ?
    N3A C17A H17A . . 108.5 ?
    C18A C17A H17A . . 108.5 ?
    N3A C17A H17B . . 108.5 ?
    C18A C17A H17B . . 108.5 ?
    H17A C17A H17B . . 107.5 ?
    O5A C18A C17A . . 113.93(18) ?
    O5A C18A H18A . . 108.8 ?
    C17A C18A H18A . . 108.8 ?
    O5A C18A H18B . . 108.8 ?
    C17A C18A H18B . . 108.8 ?
    H18A C18A H18B . . 107.7 ?
    C16B O4B HO4B . . 112(2) ?
    C18B O5B HO5B . . 107(2) ?
    C8B N1B C3B . . 126.87(19) ?
    C8B N1B H1B . . 116.6 ?
    C3B N1B H1B . . 116.6 ?
    O3B N2B O2B . . 123.43(19) ?
    O3B N2B C5B . . 118.97(18) ?
    O2B N2B C5B . . 117.59(19) ?
    C15B N3B C17B . . 115.88(18) ?
    C15B N3B C7B . . 113.99(18) ?
    C17B N3B C7B . . 114.08(17) ?
    C6B C1B C2B . . 119.2(2) ?
    C6B C1B C7B . . 121.68(19) ?
    C2B C1B C7B . . 119.12(19) ?
    C1B C2B C3B . . 121.9(2) ?
    C1B C2B H2B . . 119.1 ?
    C3B C2B H2B . . 119.1 ?
    C2B C3B C4B . . 119.32(19) ?
    C2B C3B N1B . . 117.30(19) ?
    C4B C3B N1B . . 123.4(2) ?
    C5B C4B C3B . . 117.2(2) ?
    C5B C4B H4B . . 121.4 ?
    C3B C4B H4B . . 121.4 ?
    C6B C5B C4B . . 124.4(2) ?
    C6B C5B N2B . . 118.33(19) ?
    C4B C5B N2B . . 117.3(2) ?
    C5B C6B C1B . . 118.1(2) ?
    C5B C6B H6B . . 121.0 ?
    C1B C6B H6B . . 121.0 ?
    N3B C7B C1B . . 110.62(17) ?
    N3B C7B H7B1 . . 109.5 ?
    C1B C7B H7B1 . . 109.5 ?
    N3B C7B H7B2 . . 109.5 ?
    C1B C7B H7B2 . . 109.5 ?
    H7B1 C7B H7B2 . . 108.1 ?
    O1B C8B N1B . . 122.3(2) ?
    O1B C8B C9B . . 121.2(2) ?
    N1B C8B C9B . . 116.54(19) ?
    C10B C9B C14B . . 119.3(2) ?
    C10B C9B C8B . . 124.6(2) ?
    C14B C9B C8B . . 116.1(2) ?
    C11B C10B C9B . . 120.1(2) ?
    C11B C10B H10B . . 119.9 ?
    C9B C10B H10B . . 119.9 ?
    C12B C11B C10B . . 120.4(2) ?
    C12B C11B H11B . . 119.8 ?
    C10B C11B H11B . . 119.8 ?
    C11B C12B C13B . . 119.8(2) ?
    C11B C12B H12B . . 120.1 ?
    C13B C12B H12B . . 120.1 ?
    C12B C13B C14B . . 120.1(2) ?
    C12B C13B H13B . . 119.9 ?
    C14B C13B H13B . . 119.9 ?
    C13B C14B C9B . . 120.2(2) ?
    C13B C14B H14B . . 119.9 ?
    C9B C14B H14B . . 119.9 ?
    N3B C15B C16B . . 110.18(19) ?
    N3B C15B H15C . . 109.6 ?
    C16B C15B H15C . . 109.6 ?
    N3B C15B H15D . . 109.6 ?
    C16B C15B H15D . . 109.6 ?
    H15C C15B H15D . . 108.1 ?
    O4B C16B C15B . . 110.8(2) ?
    O4B C16B H16C . . 109.5 ?
    C15B C16B H16C . . 109.5 ?
    O4B C16B H16D . . 109.5 ?
    C15B C16B H16D . . 109.5 ?
    H16C C16B H16D . . 108.1 ?
    N3B C17B C18B . . 110.30(18) ?
    N3B C17B H17C . . 109.6 ?
    C18B C17B H17C . . 109.6 ?
    N3B C17B H17D . . 109.6 ?
    C18B C17B H17D . . 109.6 ?
    H17C C17B H17D . . 108.1 ?
    O5B C18B C17B . . 109.84(18) ?
    O5B C18B H18C . . 109.7 ?
    C17B C18B H18C . . 109.7 ?
    O5B C18B H18D . . 109.7 ?
    C17B C18B H18D . . 109.7 ?
    H18C C18B H18D . . 108.2 ?
loop_
    _geom_hbond_atom_site_label_D
    _geom_hbond_atom_site_label_H
    _geom_hbond_atom_site_label_A
    _geom_hbond_site_symmetry_A
    _geom_hbond_distance_DH
    _geom_hbond_distance_HA
    _geom_hbond_distance_DA
    _geom_hbond_angle_DHA
    O4A HO4A O1A 1_545 0.93(4) 1.82(4) 2.736(2) 168(3)
    O5A HO5A O4B . 0.89(3) 1.85(3) 2.738(2) 178(3)
    N1A H1A O5B . 0.86 2.27 3.089(2) 159.3
    O5B HO5B O4B . 0.90(4) 2.30(4) 3.130(3) 153(3)
    O4B HO4B O4A . 1.03(4) 1.75(4) 2.762(3) 169(3)
    N1B H1B O5A . 0.86 2.49 3.332(2) 167.1
data_global
_journal_date_recd_electronic     2008-03-11
_journal_date_accepted     2008-04-06
_journal_name_full     'Acta Crystallographica, Section E'
_journal_year     2008
_journal_volume     64
_journal_issue      6
_journal_page_first     o978
_journal_page_last     o979
_journal_paper_category     QO
_journal_coeditor_code     LH2602
_publ_contact_author
;
Professor George Clark
Chemistry Department
University of Auckland
Private Bag 92019
Auckland
New Zealand
;
_publ_contact_author_email     g.clark@auckland.ac.nz
_publ_contact_author_fax     '0064 9 373 7422'
_publ_contact_author_phone     '0064 9 373 7422 Ext. 88294'
_publ_section_title
;
<i>N</i>-{3-[Bis(2-hydroxyethyl)aminomethyl]-5-nitrophenyl}benzamide
;
loop_
    _publ_author_name
    _publ_author_address
    'Mai, Anna'
;
Department of Chemistry
The University of Auckland
Private Bag 92019
Auckland
New Zealand
;
    'Khan, Gul S.'
;
Department of Chemistry
The University of Auckland
Private Bag 92019
Auckland
New Zealand
;
    'Clark, George R.'
;
Department of Chemistry
The University of Auckland
Private Bag 92019
Auckland
New Zealand
;
    'Barker, David'
;
Department of Chemistry
The University of Auckland
Private Bag 92019
Auckland
New Zealand
;
