# Supplementary material for: N-{3-[Bis(2-hydroxy­ethyl)amino­meth­yl]-5-nitro­phen­yl}benzamide
Source: Acta Crystallogr Sect E Struct Rep Online. 2008 May 3;64(Pt 6):o978–9. doi: 10.1107/S1600536808009410 (PMC2961623; doi:10.1107/S1600536808009410)
Supplement: Supplementary file 2 [file e-64-0o978-Isup2.hkl]

#
# h,k,l, Fc-squared, Fo-squared, sigma(Fo-squared) and status flag
#
data_I
_shelx_title ' db301_7a in P2(1)/c'
_shelx_refln_list_code          4
_shelx_F_calc_maximum      539.84
_exptl_crystal_F_000      1520.00
_reflns_d_resolution_high  0.7996
 
loop_
 _symmetry_equiv_pos_as_xyz
 'x, y, z'
 '-x, y+1/2, -z+1/2'
 '-x, -y, -z'
 'x, -y-1/2, z-1/2'
 
_cell_length_a    22.7867
_cell_length_b    11.0879
_cell_length_c    13.5106
_cell_angle_alpha  90.000
_cell_angle_beta   90.114
_cell_angle_gamma  90.000
 
_shelx_F_squared_multiplier     1.000
 
loop_
 _refln_index_h
 _refln_index_k
 _refln_index_l
 _refln_F_squared_calc
 _refln_F_squared_meas
 _refln_F_squared_sigma
 _refln_observed_status
   1   0   0        0.03        1.63      2.97 o
   3   0   0      388.81      287.22     12.59 o
   4   0   0    21848.44    19919.01    487.57 o
   5   0   0      473.44      405.04     29.15 o
   6   0   0    16024.61    14025.97    345.92 o
   7   0   0      246.93      211.23     14.31 o
   8   0   0    10733.83    10417.22    259.52 o
   9   0   0       90.73      100.31     12.55 o
  10   0   0    12426.25    12534.10    311.95 o
  11   0   0      771.71      803.37     28.90 o
  12   0   0      552.76      670.49     26.16 o
  13   0   0       14.05       23.52     21.92 o
  14   0   0      816.37      840.85     36.84 o
  15   0   0       30.13       45.66     13.19 o
  16   0   0    20991.48    19962.30    495.58 o
  17   0   0      518.39      681.50     68.09 o
  18   0   0      755.53      699.00     31.14 o
  19   0   0        0.64        6.90     15.32 o
  20   0   0     2268.58     2317.39    110.53 o
  21   0   0       46.70       64.36     23.78 o
  22   0   0      203.43      193.08     32.65 o
  23   0   0        0.89       41.04     19.59 o
  24   0   0      391.79      269.56     41.51 o
  25   0   0       21.68       86.74     34.98 o
  26   0   0       15.40       46.64     26.12 o
  27   0   0      112.09      173.96     42.91 o
  28   0   0     1259.14     1164.52     76.95 o
   2   1   0      342.05      277.15      6.60 o
   3   1   0     5661.66     5503.68     79.89 o
   4   1   0        0.38        5.42      4.21 o
   5   1   0    31004.96    29605.89    455.45 o
   6   1   0      164.35      135.39      9.34 o
   7   1   0     8464.90     7705.94    136.88 o
   8   1   0        2.54        3.62      7.98 o
   9   1   0       14.79       23.14      6.84 o
  10   1   0      131.93      125.33      9.39 o
  11   1   0     9269.13     9258.17    164.90 o
  12   1   0      116.46      122.40     14.81 o
  13   1   0      246.23      214.48     11.47 o
  14   1   0       42.40       65.64      9.88 o
  15   1   0      232.21      242.05     12.77 o
  16   1   0      495.76      481.15     18.71 o
  17   1   0     1207.53     1184.60     29.69 o
  18   1   0      171.48      180.02     13.18 o
  19   1   0       25.40       33.94      9.47 o
  20   1   0      169.95      176.08     23.41 o
  21   1   0       14.24       24.11     17.96 o
  22   1   0       30.94        1.45     18.45 o
  23   1   0      621.03      458.03     30.49 o
  24   1   0      210.44      182.87     25.19 o
  25   1   0      120.47      154.55     28.45 o
  26   1   0      110.66       82.13     39.17 o
  27   1   0      463.94      588.00     42.02 o
  28   1   0        9.96       42.60     19.98 o
   0   2   0    54152.26    50149.14   1178.42 o
   1   2   0       37.44       24.65      6.97 o
   2   2   0      381.69      349.95      9.74 o
   3   2   0      561.34      513.92     12.31 o
   4   2   0     5397.20     5244.47     83.90 o
   5   2   0      585.88      558.18     12.28 o
   6   2   0      136.40      162.19      8.90 o
   7   2   0        5.31        4.03      4.62 o
   8   2   0    16728.25    16818.27    240.53 o
   9   2   0        8.55       15.60      4.96 o
  10   2   0     1290.63     1441.39     25.14 o
  11   2   0        0.78        0.38      5.87 o
  12   2   0        6.29       18.40      5.81 o
  13   2   0      151.51      142.05      8.97 o
  14   2   0     1638.52     1715.03     32.73 o
  15   2   0      124.53      154.16     12.18 o
  16   2   0      976.39      891.18     24.52 o
  17   2   0      420.94      389.09     20.60 o
  18   2   0       42.43       53.83     10.39 o
  19   2   0       41.81       58.21     13.94 o
  20   2   0     8143.02     7551.00    165.49 o
  21   2   0      155.59      179.94     23.19 o
  22   2   0        0.86       10.73     16.79 o
  23   2   0      118.17      122.95     50.13 o
  24   2   0       38.77       62.18     24.16 o
  25   2   0       15.59       26.41     20.05 o
  26   2   0       31.69       56.82     17.97 o
  27   2   0       11.40       54.05     19.83 o
  28   2   0       35.20       87.30     21.40 o
   1   3   0       65.23       59.57     10.93 o
   2   3   0       36.58       49.25      6.44 o
   3   3   0     1330.58     1377.89     25.81 o
   4   3   0       69.17       71.61      7.44 o
   5   3   0     8820.01     8768.06    138.46 o
   6   3   0      105.30       93.59      7.42 o
   7   3   0      646.43      695.69     18.76 o
   8   3   0      165.78      153.51      7.66 o
   9   3   0     1960.15     1963.31     32.71 o
  10   3   0       41.45       56.43      6.26 o
  11   3   0     4908.29     4823.23     73.19 o
  12   3   0      116.06      109.34      7.18 o
  13   3   0      701.12      712.96     16.18 o
  14   3   0       10.25        9.14      6.68 o
  15   3   0      142.30      167.37     11.05 o
  16   3   0      385.51      385.14     15.00 o
  17   3   0     3952.16     3792.98     67.26 o
  18   3   0      130.39      116.23     14.70 o
  19   3   0      203.71      155.95     15.82 o
  20   3   0      765.04      719.86     26.97 o
  21   3   0      155.86      129.53     19.57 o
  22   3   0        2.05       -7.83     15.64 o
  23   3   0      879.56      742.43     39.23 o
  24   3   0       89.74      123.60     40.57 o
  25   3   0      190.18      188.48     22.90 o
  26   3   0      112.04      215.08     38.24 o
  27   3   0      266.95      317.77     82.08 o
   0   4   0      196.86      215.46     24.25 o
   1   4   0     1877.10     1759.82     41.37 o
   2   4   0       89.62      130.53     11.68 o
   3   4   0       14.16       32.17      6.38 o
   4   4   0      391.49      456.20     12.95 o
   5   4   0     2111.68     2043.03     36.95 o
   6   4   0     2258.12     2079.39     37.57 o
   7   4   0     2102.20     2076.65     37.71 o
   8   4   0      245.31      271.87     10.91 o
   9   4   0       67.78       72.32      7.42 o
  10   4   0      117.94      141.94      9.21 o
  11   4   0        1.33        5.32      7.43 o
  12   4   0      437.60      480.38     14.55 o
  13   4   0        6.57       22.59      6.67 o
  14   4   0      802.71      878.77     22.14 o
  15   4   0      111.08      119.78     11.54 o
  16   4   0      872.54      805.93     22.15 o
  17   4   0      263.28      254.94     13.48 o
  18   4   0      394.33      403.39     21.73 o
  19   4   0      332.28      337.04     19.90 o
  20   4   0       49.63       58.99     29.95 o
  21   4   0       35.16       51.68     16.72 o
  22   4   0        4.18       34.04     27.05 o
  23   4   0      666.32      607.57     34.22 o
  24   4   0        8.30       84.77     20.59 o
  25   4   0       26.37        2.44     16.96 o
  26   4   0       49.18       28.36     28.68 o
  27   4   0       80.45       82.60     77.88 o
   1   5   0     5067.71     5784.76    144.44 o
   2   5   0       67.29       76.96     13.08 o
   3   5   0    10459.72    11323.39    197.49 o
   4   5   0      129.48       99.47      9.19 o
   5   5   0       43.28       46.03      7.99 o
   6   5   0      559.62      503.03     16.71 o
   7   5   0    12782.16    14219.12    223.63 o
   8   5   0       25.42       58.93      8.20 o
   9   5   0      568.60      642.15     17.16 o
  10   5   0       43.60       53.25      7.92 o
  11   5   0     1315.48     1225.33     26.38 o
  12   5   0       26.70       36.20      8.08 o
  13   5   0      585.31      553.15     16.79 o
  14   5   0        1.69       17.16     17.50 o
  15   5   0     1051.02     1082.52     30.10 o
  16   5   0      195.98      164.83     14.17 o
  17   5   0     2787.17     2794.35     59.23 o
  18   5   0       36.10       40.44     13.12 o
  19   5   0      189.06      219.69     17.59 o
  20   5   0      351.26      325.31     26.21 o
  21   5   0      248.47      224.08     23.69 o
  22   5   0      227.66      178.31     27.09 o
  23   5   0       18.59       13.92     18.42 o
  24   5   0      293.00      257.88     79.98 o
  25   5   0      303.31      310.09     31.99 o
  26   5   0      220.69      239.68     26.99 o
   0   6   0     1202.29     1302.10     63.43 o
   1   6   0        9.68        2.97     15.87 o
   2   6   0      427.49      443.77     27.20 o
   3   6   0     3378.11     3388.47     75.58 o
   4   6   0        9.05       30.27      8.01 o
   5   6   0       41.71       50.03      8.41 o
   6   6   0     5458.02     5944.82    126.38 o
   7   6   0      374.16      373.77     13.57 o
   8   6   0        2.33       27.75     11.45 o
   9   6   0        5.55       12.16      7.58 o
  10   6   0      100.45      137.60     10.28 o
  11   6   0       46.76       59.88      9.93 o
  12   6   0     3590.91     3820.03     66.97 o
  13   6   0       24.96       16.51      8.29 o
  14   6   0       99.44      135.01     17.43 o
  15   6   0        6.37       14.80     12.99 o
  16   6   0     1901.12     1983.62     45.64 o
  17   6   0        0.00        6.63     11.77 o
  18   6   0       23.95       30.87     12.10 o
  19   6   0       83.29      111.66     30.29 o
  20   6   0       86.90      132.03     16.59 o
  21   6   0      229.70      242.43     20.79 o
  22   6   0      536.73      536.79     47.10 o
  23   6   0       25.29       49.90     23.32 o
  24   6   0       17.58      136.18     33.11 o
  25   6   0      250.49      368.43     42.44 o
   1   7   0       31.84       26.73     41.51 o
   2   7   0     2029.29     1913.78     60.84 o
   3   7   0        4.45       25.18     10.15 o
   4   7   0       99.90       88.11     11.77 o
   5   7   0       58.38       79.10     18.64 o
   6   7   0      153.18      153.40     11.86 o
   7   7   0        0.72       24.18      9.14 o
   8   7   0      190.32      233.03     14.41 o
   9   7   0       22.36       31.53      9.61 o
  10   7   0      187.93      181.40     11.96 o
  11   7   0     1037.73     1155.13     26.90 o
  12   7   0      208.29      222.42     12.85 o
  13   7   0      291.95      304.63     17.60 o
  14   7   0       12.79       15.27     19.66 o
  15   7   0        4.95       18.42     17.86 o
  16   7   0       51.54       66.18     15.51 o
  17   7   0      866.07      868.69     40.13 o
  18   7   0       52.25       21.72     16.01 o
  19   7   0       15.81       47.22     37.78 o
  20   7   0        2.43        0.47     25.65 o
  21   7   0       31.07       37.90     24.25 o
  22   7   0        2.20       15.37     45.70 o
  23   7   0        0.75       43.84     31.25 o
  24   7   0      152.34      243.44     40.57 o
   0   8   0     4313.59     4340.50    165.56 o
   1   8   0      283.57      330.94     30.98 o
   2   8   0      990.82      912.52     39.94 o
   3   8   0       33.64       44.20     11.39 o
   4   8   0      391.38      432.38     31.67 o
   5   8   0     1170.28     1099.35     34.13 o
   6   8   0      922.99      999.30     42.30 o
   7   8   0       44.09       50.93     20.37 o
   8   8   0      562.15      594.64     62.73 o
   9   8   0       25.45       32.03     25.43 o
  10   8   0      188.10      188.33     14.03 o
  11   8   0        5.66       21.66     15.23 o
  12   8   0      218.04      209.44     14.84 o
  13   8   0       18.56       35.64     13.90 o
  14   8   0        1.83       -2.78     18.33 o
  15   8   0        0.00        3.60     28.91 o
  16   8   0     1431.86     1326.47     41.55 o
  17   8   0      503.96      455.09     30.47 o
  18   8   0       13.87       19.58     59.93 o
  19   8   0       34.78       64.48     26.35 o
  20   8   0        0.02       75.88     27.98 o
  21   8   0      130.34      148.36     31.48 o
  22   8   0       72.01      100.35     39.87 o
  23   8   0      244.63      260.70     39.64 o
   1   9   0     1028.14     1034.79     45.67 o
   2   9   0     1897.27     2034.32     68.05 o
   3   9   0     3097.43     3028.61     89.79 o
   4   9   0      691.91      649.85     44.77 o
   5   9   0     1744.18     1848.65     63.47 o
   6   9   0     1459.60     1490.38     86.98 o
   7   9   0       59.08       68.78     29.15 o
   8   9   0      185.71      115.26     24.82 o
   9   9   0        8.28       24.27     42.67 o
  10   9   0     1042.36      988.54     45.18 o
  11   9   0     1341.63     1331.52     61.79 o
  12   9   0      402.87      336.15     29.81 o
  13   9   0      638.83      631.33     28.61 o
  14   9   0      203.98      207.76     37.43 o
  15   9   0      798.20      802.02     32.61 o
  16   9   0       16.91       -1.04     17.48 o
  17   9   0      248.20      238.06     55.03 o
  18   9   0      132.41      164.07     35.68 o
  19   9   0      328.23      338.99     28.45 o
  20   9   0       72.27      120.33     27.52 o
  21   9   0       45.28       55.46     49.20 o
   0  10   0       41.94       26.58     32.65 o
   1  10   0      118.12       81.77     30.78 o
   2  10   0       26.83       26.41     20.28 o
   3  10   0      949.08      945.12     45.32 o
   4  10   0      159.17      183.92     27.22 o
   5  10   0     1774.39     1705.66     60.79 o
   6  10   0      418.18      356.93     48.27 o
   7  10   0       81.05       62.03     31.25 o
   8  10   0     1054.47      982.74     50.37 o
   9  10   0      127.37       56.84     36.38 o
  10  10   0      185.11      112.50     24.34 o
  11  10   0       14.21        2.78     19.93 o
  12  10   0       26.42      -20.11     20.11 o
  13  10   0      276.85      282.94     30.83 o
  14  10   0       83.11       75.24     23.58 o
  15  10   0      119.19       60.27     60.16 o
  16  10   0       91.95      154.83     38.71 o
  17  10   0        4.41       62.11     20.58 o
  18  10   0        0.10       61.69     20.29 o
  19  10   0       73.73      183.44     26.22 o
   1  11   0      230.90      172.75     26.05 o
   2  11   0       14.67      -18.94     18.94 o
   3  11   0      417.04      393.97     37.78 o
   4  11   0     1070.01      935.90     56.20 o
   5  11   0       28.64      -21.37     21.37 o
   6  11   0      285.98      238.76     42.67 o
   7  11   0      404.08      334.49     30.17 o
   8  11   0        1.59        1.61     27.52 o
   9  11   0        0.47      -16.89     21.40 o
  10  11   0       21.96       16.11     21.74 o
  11  11   0       20.44       33.98     21.88 o
  12  11   0       48.45       26.39     44.31 o
  13  11   0       22.01       32.12     24.24 o
  14  11   0        1.31      -30.78     30.78 o
  15  11   0       58.51       50.83     37.31 o
  16  11   0        3.22       25.65     34.51 o
  17  11   0      461.15      626.33     59.23 o
   0  12   0      109.73       86.28     34.51 o
   1  12   0      157.02      193.23     28.16 o
   2  12   0        7.86       32.65     34.51 o
   3  12   0      464.59      555.90     45.70 o
   4  12   0       61.66      131.32     63.43 o
   5  12   0        4.09       25.10     24.24 o
   6  12   0       75.93      163.80     42.91 o
   7  12   0      117.08      109.14     28.62 o
   8  12   0       71.38      141.92     29.96 o
   9  12   0       94.80       81.01     25.52 o
  10  12   0      297.03      350.64     33.04 o
  11  12   0       51.30       78.72     33.11 o
  12  12   0      116.07      111.46     32.18 o
  13  12   0      292.43      315.50     38.48 o
  14  12   0        3.33      -27.98     27.98 o
   1  13   0      257.59      361.15     77.65 o
   2  13   0      233.35      267.51     33.46 o
   3  13   0        3.22      -12.66     22.04 o
   4  13   0      312.75      298.34     44.77 o
   5  13   0       36.61       72.86     28.35 o
   6  13   0       32.85       93.70     52.00 o
   7  13   0        0.43      -35.91     35.91 o
   8  13   0      109.27      144.25     57.36 o
   9  13   0        0.45      136.75     30.95 o
 -28   1   1      235.36      246.15     26.20 o
 -27   1   1        0.43       32.24     19.75 o
 -26   1   1        6.09       78.15     55.26 o
 -25   1   1        0.10       -0.26     15.74 o
 -24   1   1        1.20       13.21     33.81 o
 -23   1   1       98.24       80.79     37.08 o
 -22   1   1     2198.43     2014.35     70.18 o
 -21   1   1       83.83       97.54     14.53 o
 -20   1   1      605.39      621.03     21.35 o
 -19   1   1      550.48      527.53     20.50 o
 -18   1   1       35.91       53.67     11.18 o
 -17   1   1      226.66      201.17     13.38 o
 -16   1   1        0.00       -3.73      9.23 o
 -15   1   1      304.45      308.64     21.58 o
 -14   1   1     4622.91     4594.28     76.40 o
 -13   1   1       80.82       91.36      7.17 o
 -12   1   1     1928.00     1839.77     33.80 o
 -11   1   1        0.03        3.77      5.13 o
 -10   1   1     7637.80     7618.88    121.33 o
  -9   1   1        3.05        4.77      4.93 o
  -8   1   1       26.46       19.95      5.13 o
  -7   1   1        8.22       11.12      5.08 o
  -6   1   1    10185.99     9861.35    154.29 o
  -5   1   1       22.04       40.72     11.35 o
  -4   1   1    18147.67    16900.30    261.15 o
  -3   1   1       32.91       35.84      5.64 o
  -2   1   1    11210.37    10232.03    146.37 o
  -1   1   1      139.82      134.94      6.07 o
   0   1   1      776.32      721.51     20.02 o
   1   1   1      158.07      120.65      5.52 o
   2   1   1     1144.36     1123.73     20.04 o
   3   1   1      361.27      302.65      8.35 o
   4   1   1    15812.45    16026.16    227.96 o
   5   1   1       40.43       64.42      9.65 o
   6   1   1      522.04      464.85     11.68 o
   7   1   1      326.57      271.74     10.40 o
   8   1   1     2462.55     2323.78     44.93 o
   9   1   1        3.07        3.59      8.23 o
  10   1   1    20037.42    20431.86    355.99 o
  11   1   1       28.48       46.05     18.04 o
  12   1   1      138.84      117.54     10.90 o
  13   1   1      504.08      523.01     16.39 o
  14   1   1     1192.75     1311.91     30.27 o
  15   1   1        0.21       12.00      7.50 o
  16   1   1      779.81      708.57     20.80 o
  17   1   1       18.39       41.14     17.64 o
  18   1   1      285.02      286.99     22.68 o
  19   1   1        1.17       42.35     19.71 o
  20   1   1      441.21      481.29     47.57 o
  21   1   1      420.83      378.43     62.73 o
  22   1   1      148.01      126.17     22.15 o
  23   1   1       32.28       77.71     18.04 o
  24   1   1      339.09      264.73     25.21 o
  25   1   1        6.36       28.52     27.13 o
  26   1   1        0.26       35.44     25.65 o
  27   1   1       34.91       17.27     18.82 o
  28   1   1       59.03       18.50     20.13 o
 -28   2   1      301.79      358.73     45.00 o
 -27   2   1      632.64      765.98     95.84 o
 -26   2   1       88.12      158.16     29.67 o
 -25   2   1       80.80       82.48     20.04 o
 -24   2   1      145.61      137.73     48.27 o
 -23   2   1       83.60       81.22     20.78 o
 -22   2   1       77.72       80.84     15.68 o
 -21   2   1       72.76       55.85     33.28 o
 -20   2   1      234.02      229.79     14.21 o
 -19   2   1     2783.08     2927.99     60.76 o
 -18   2   1        8.19       15.42     14.52 o
 -17   2   1      158.58      146.53     12.75 o
 -16   2   1      597.11      561.74     19.78 o
 -15   2   1      244.61      253.38     14.37 o
 -14   2   1      585.39      566.87     18.46 o
 -13   2   1       12.12       40.93      6.90 o
 -12   2   1       25.76       35.38      6.30 o
 -11   2   1     1074.08     1266.57     25.09 o
 -10   2   1       36.32       29.20      5.65 o
  -9   2   1     2379.57     2489.66     43.00 o
  -8   2   1      233.13      205.28      7.91 o
  -7   2   1       43.12       49.55      5.56 o
  -6   2   1      248.45      238.54      9.07 o
  -5   2   1     3131.10     2996.16     45.93 o
  -4   2   1      869.26      759.53     17.73 o
  -3   2   1    66511.83    63916.93    992.09 o
  -2   2   1      101.30       94.26      7.14 o
  -1   2   1     8546.50     8322.03    162.98 o
   0   2   1     2504.50     2149.94     45.75 o
   1   2   1    14226.79    13612.74    232.97 o
   2   2   1     2365.88     2071.27     42.33 o
   3   2   1     1196.67     1271.60     23.44 o
   4   2   1     1230.50     1089.50     21.13 o
   5   2   1     3364.09     3073.12     51.11 o
   6   2   1        2.41        7.79      9.78 o
   7   2   1     2221.63     2415.98     38.08 o
   8   2   1      577.06      552.31     12.38 o
   9   2   1     3616.25     3635.71     55.56 o
  10   2   1      107.23      106.48      9.11 o
  11   2   1     1044.54     1175.34     21.72 o
  12   2   1      160.14      172.79      7.89 o
  13   2   1      351.46      474.38     12.48 o
  14   2   1      434.94      434.06     12.01 o
  15   2   1      369.18      463.74     12.62 o
  16   2   1      169.70      183.84     10.75 o
  17   2   1     3349.71     3534.03     82.63 o
  18   2   1       37.95       16.89     17.78 o
  19   2   1     2509.77     2524.75     82.25 o
  20   2   1     1806.31     1849.36     66.57 o
  21   2   1      153.79      146.92     45.00 o
  22   2   1       26.29       49.70     50.60 o
  23   2   1       42.88       64.82     20.52 o
  24   2   1        0.73       29.11     18.79 o
  25   2   1       52.55       12.22     20.04 o
  26   2   1        0.76       45.46     21.92 o
  27   2   1        3.05       62.49     41.97 o
  28   2   1       41.32       40.17     21.33 o
 -27   3   1      265.99      226.90     26.28 o
 -26   3   1        0.45       -7.57     14.54 o
 -25   3   1        0.01       33.20     17.44 o
 -24   3   1        4.93       -5.01     15.00 o
 -23   3   1       65.44       51.03     19.22 o
 -22   3   1      131.17      111.88     16.04 o
 -21   3   1        0.75       -6.09     17.03 o
 -20   3   1      124.25      107.06     14.18 o
 -19   3   1      148.98      144.33     12.53 o
 -18   3   1      481.38      461.71     16.90 o
 -17   3   1       20.25        6.26      8.14 o
 -16   3   1      469.43      456.12     16.33 o
 -15   3   1       90.61       94.84     16.19 o
 -14   3   1      817.13      875.72     21.81 o
 -13   3   1       55.45       47.83      6.70 o
 -12   3   1     1228.97     1312.13     24.32 o
 -11   3   1      111.05      104.27      9.28 o
 -10   3   1     1860.55     2138.94     35.46 o
  -9   3   1      224.42      221.33      8.62 o
  -8   3   1     3340.45     3228.22     50.24 o
  -7   3   1       68.96       88.87     10.35 o
  -6   3   1    17334.90    18502.26    264.44 o
  -5   3   1     1560.09     1493.04     27.83 o
  -4   3   1     3561.75     3329.08     62.44 o
  -3   3   1       44.69       49.26      7.44 o
  -2   3   1     3516.26     3172.80     58.43 o
  -1   3   1       97.09      108.06     10.91 o
   0   3   1      592.89      623.72     19.87 o
   1   3   1     1657.53     1536.56     31.35 o
   2   3   1        3.32       21.76      7.00 o
   3   3   1     1469.45     1393.99     26.23 o
   4   3   1     7343.54     7164.05    114.07 o
   5   3   1      292.70      316.19     10.55 o
   6   3   1     7628.88     7321.03    116.55 o
   7   3   1       11.46       36.18      6.42 o
   8   3   1       38.86       48.20      6.82 o
   9   3   1       60.39       77.15      7.26 o
  10   3   1      192.89      248.54     10.34 o
  11   3   1      405.14      395.98     12.41 o
  12   3   1      777.32      852.70     20.34 o
  13   3   1       91.71       95.08      7.52 o
  14   3   1     1792.12     1651.36     29.54 o
  15   3   1      428.11      427.09     14.88 o
  16   3   1     2710.63     2872.37     52.45 o
  17   3   1     4269.65     4070.14     94.32 o
  18   3   1      943.98      905.41     35.33 o
  19   3   1      319.98      323.28     20.53 o
  20   3   1       95.77       14.43     17.49 o
  21   3   1       56.71       52.37     15.66 o
  22   3   1      182.32      191.02     23.50 o
  23   3   1       70.90       54.96     20.32 o
  24   3   1       12.91       -8.60     32.18 o
  25   3   1        5.15        3.69     18.48 o
  26   3   1      915.06     1019.30     48.29 o
  27   3   1      272.43      326.59     29.13 o
 -27   4   1      239.34      265.33     59.93 o
 -26   4   1       39.75       86.74     29.85 o
 -25   4   1       97.66      145.43     48.97 o
 -24   4   1        1.71       31.48     43.14 o
 -23   4   1     1464.65     1424.67     57.18 o
 -22   4   1      351.72      336.31     20.21 o
 -21   4   1      281.85      235.40     27.73 o
 -20   4   1       64.55       75.70     30.05 o
 -19   4   1       79.51       61.95     14.12 o
 -18   4   1      175.61      190.83     12.54 o
 -17   4   1      236.63      219.97     12.29 o
 -16   4   1      215.65      221.89     12.28 o
 -15   4   1     2084.50     1989.13     39.43 o
 -14   4   1       13.76       22.14      8.40 o
 -13   4   1      715.79      732.47     19.52 o
 -12   4   1      120.01      107.88      9.70 o
 -11   4   1      294.61      280.73     10.36 o
 -10   4   1      222.34      263.28      9.89 o
  -9   4   1      786.74      935.88     20.85 o
  -8   4   1      835.01      876.43     19.68 o
  -7   4   1    12171.98    13007.95    204.32 o
  -6   4   1      195.25      220.65      9.54 o
  -5   4   1      880.81     1161.08     23.51 o
  -4   4   1       61.65       58.89      8.91 o
  -3   4   1     1172.13     1218.62     35.51 o
  -2   4   1      913.18      943.17     22.48 o
  -1   4   1      272.23      293.68     15.00 o
   0   4   1      329.16      324.18     15.60 o
   1   4   1    17537.53    17284.81    335.44 o
   2   4   1       54.32       57.50      8.07 o
   3   4   1       11.69       31.01      6.34 o
   4   4   1      213.24      207.87      9.49 o
   5   4   1     1577.71     1669.33     31.23 o
   6   4   1      129.49      105.88      8.18 o
   7   4   1     1929.62     1771.49     32.93 o
   8   4   1       26.20       11.18      7.46 o
   9   4   1      328.14      333.48     11.70 o
  10   4   1        2.34        3.66      7.80 o
  11   4   1        0.94        6.29      7.89 o
  12   4   1        0.12        6.52      9.02 o
  13   4   1        4.91       21.78      7.17 o
  14   4   1      366.73      339.42     15.68 o
  15   4   1      867.52      820.96     40.86 o
  16   4   1      263.34      214.01     17.57 o
  17   4   1    10334.94    10033.49    214.82 o
  18   4   1        0.91        4.29     28.91 o
  19   4   1      937.70      899.42     48.74 o
  20   4   1       81.98       81.41     16.82 o
  21   4   1      693.69      671.99     36.44 o
  22   4   1      270.89      276.47     25.08 o
  23   4   1     1056.66      958.22     46.15 o
  24   4   1       24.92       19.40     15.79 o
  25   4   1      527.39      550.21     73.69 o
  26   4   1       13.98       46.32     27.36 o
  27   4   1       14.35        7.29     55.26 o
 -26   5   1      386.07      392.68     41.04 o
 -25   5   1       87.17      110.53     28.91 o
 -24   5   1       21.56       95.14     27.52 o
 -23   5   1      238.43      284.34     32.88 o
 -22   5   1      502.65      466.78     24.49 o
 -21   5   1        6.04       -8.78     12.67 o
 -20   5   1       42.93       41.08     13.40 o
 -19   5   1       11.30       15.29     22.34 o
 -18   5   1     1359.21     1369.47     36.28 o
 -17   5   1     1055.01     1065.51     29.66 o
 -16   5   1     1079.53     1082.95     30.04 o
 -15   5   1       40.10       36.42     11.14 o
 -14   5   1     3250.87     3269.43     66.43 o
 -13   5   1       93.40       79.44     11.37 o
 -12   5   1       16.43       21.74      7.87 o
 -11   5   1       88.25       96.09     10.44 o
 -10   5   1     1642.73     1675.14     32.94 o
  -9   5   1       58.60       27.07     10.17 o
  -8   5   1     2550.18     2906.87     51.17 o
  -7   5   1     1931.33     2114.28     38.95 o
  -6   5   1     3194.15     3414.21     66.02 o
  -5   5   1      256.86      278.81     14.16 o
  -4   5   1     3372.25     3901.67     84.46 o
  -3   5   1     3068.94     3178.92     70.14 o
  -2   5   1     1924.30     2139.35     61.27 o
  -1   5   1      145.04      152.52     16.27 o
   0   5   1      190.11      259.09     15.35 o
   1   5   1     2313.04     2459.92     55.71 o
   2   5   1     3507.21     3507.73     75.35 o
   3   5   1      211.44      208.47     11.32 o
   4   5   1      441.35      426.28     13.21 o
   5   5   1       45.71       62.35      8.04 o
   6   5   1     3295.05     3614.78     61.67 o
   7   5   1        5.70       12.57      6.56 o
   8   5   1      635.24      590.54     16.35 o
   9   5   1        0.02       15.91      8.31 o
  10   5   1      760.65      716.28     18.74 o
  11   5   1       33.99       54.92      8.12 o
  12   5   1       59.87       78.40      8.99 o
  13   5   1      153.20      117.97     10.34 o
  14   5   1     3850.80     3853.52     67.15 o
  15   5   1      230.33      213.83     25.24 o
  16   5   1     6267.43     6285.65    139.70 o
  17   5   1      489.78      450.37     30.86 o
  18   5   1       74.83       51.84     13.31 o
  19   5   1      360.66      361.23     21.28 o
  20   5   1      176.95      245.85     30.31 o
  21   5   1       55.76       32.12     34.04 o
  22   5   1      289.23      272.79     24.22 o
  23   5   1        0.90       12.48     18.42 o
  24   5   1      659.77      720.79     65.29 o
  25   5   1      325.34      344.39     80.92 o
  26   5   1      148.72      186.86     52.70 o
 -25   6   1      110.97       62.03     26.12 o
 -24   6   1      208.70      258.83     34.98 o
 -23   6   1        0.05        6.03     19.12 o
 -22   6   1       25.81       26.30     50.60 o
 -21   6   1       57.85       66.52     39.17 o
 -20   6   1        9.45       29.22     16.07 o
 -19   6   1      549.91      578.70     33.46 o
 -18   6   1       66.39       38.98     24.45 o
 -17   6   1      515.62      548.69     41.17 o
 -16   6   1       65.48       87.74     19.59 o
 -15   6   1      470.87      486.65     20.73 o
 -14   6   1       74.51       81.53     12.89 o
 -13   6   1     1038.28     1006.54     27.92 o
 -12   6   1      391.08      382.84     14.82 o
 -11   6   1     4064.72     3826.31     66.68 o
 -10   6   1      781.89      811.28     20.93 o
  -9   6   1      442.45      509.20     16.11 o
  -8   6   1      272.57      282.59     13.91 o
  -7   6   1     1338.39     1333.44     32.16 o
  -6   6   1      123.16       82.67     11.06 o
  -5   6   1      281.21      301.95     16.22 o
  -4   6   1      189.61      217.98     13.47 o
  -3   6   1     5609.69     6017.27    132.17 o
  -2   6   1      954.35      914.06     36.11 o
  -1   6   1      419.57      319.68     24.01 o
   0   6   1       69.70       89.26     18.64 o
   1   6   1      179.98      185.00     15.58 o
   2   6   1     4475.11     4476.08     95.22 o
   3   6   1     8343.31     8563.14    152.40 o
   4   6   1      124.65      122.60     10.38 o
   5   6   1      238.63      219.13     10.95 o
   6   6   1     3628.20     3675.65     63.60 o
   7   6   1        0.04        0.45      6.92 o
   8   6   1       22.20       34.64      9.04 o
   9   6   1       48.50       69.57      9.01 o
  10   6   1      129.89      138.99     10.56 o
  11   6   1      333.00      282.30     16.43 o
  12   6   1      423.03      387.75     20.77 o
  13   6   1     3220.11     3251.53     58.62 o
  14   6   1      525.84      495.55     21.34 o
  15   6   1       16.42       36.09     11.47 o
  16   6   1      208.04      220.73     17.98 o
  17   6   1      153.44      160.86     31.65 o
  18   6   1      107.24      115.26     15.91 o
  19   6   1       50.92       58.19     17.67 o
  20   6   1       19.26       10.96     12.28 o
  21   6   1      562.52      444.06     33.81 o
  22   6   1        1.71       12.46     16.79 o
  23   6   1        0.62       11.81     31.71 o
  24   6   1        0.02      -15.99     15.99 o
  25   6   1     1195.40     1433.62     83.95 o
 -24   7   1      602.38      823.14     62.96 o
 -23   7   1        1.77       64.67     23.74 o
 -22   7   1       52.97       99.82     20.56 o
 -21   7   1       40.36       50.44     15.87 o
 -20   7   1      306.17      327.27     31.95 o
 -19   7   1      182.40      229.64     45.24 o
 -18   7   1       51.90       31.78     21.34 o
 -17   7   1      911.35      929.80     34.88 o
 -16   7   1       14.79       19.99     24.06 o
 -15   7   1       29.74       53.81     14.85 o
 -14   7   1     5862.80     6028.59    131.27 o
 -13   7   1      334.34      292.69     20.63 o
 -12   7   1      372.12      351.51     21.72 o
 -11   7   1      110.86      108.13     16.71 o
 -10   7   1       25.59       35.04     13.94 o
  -9   7   1      334.77      310.07     20.87 o
  -8   7   1        1.86       -3.20     16.94 o
  -7   7   1      448.25      462.00     20.95 o
  -6   7   1       80.40       97.64     14.14 o
  -5   7   1      700.48      660.87     36.61 o
  -4   7   1     1470.56     1624.66     42.75 o
  -3   7   1      442.28      505.06     20.59 o
  -2   7   1        2.66       42.99     27.98 o
  -1   7   1      496.49      488.54     29.63 o
   0   7   1      339.49      326.16     27.04 o
   1   7   1     1175.52     1171.92     43.53 o
   2   7   1     2580.44     2669.79     62.64 o
   3   7   1     2552.40     2493.50     51.47 o
   4   7   1        0.24       -0.48      8.16 o
   5   7   1      346.21      326.06     15.15 o
   6   7   1      335.30      331.97     15.72 o
   7   7   1      157.39      151.31     10.84 o
   8   7   1       98.51      122.12     10.35 o
   9   7   1      423.52      421.12     25.84 o
  10   7   1       80.22       66.31     10.50 o
  11   7   1     1382.66     1418.27     31.37 o
  12   7   1     1789.37     1868.82     38.35 o
  13   7   1      469.71      446.23     16.72 o
  14   7   1     1678.91     1742.34     41.75 o
  15   7   1       50.96       29.01     15.19 o
  16   7   1      118.02       83.23     14.69 o
  17   7   1       30.03       29.77     13.05 o
  18   7   1       17.33       29.64     14.40 o
  19   7   1      461.31      508.66     38.71 o
  20   7   1      451.15      531.49     59.00 o
  21   7   1        2.45       -2.33     32.65 o
  22   7   1       18.06       21.92     36.38 o
  23   7   1       63.17      170.69     43.84 o
  24   7   1      845.56     1129.55     83.95 o
 -23   8   1      334.43      369.09     31.66 o
 -22   8   1      263.70      297.00     55.03 o
 -21   8   1      683.45      722.40     35.87 o
 -20   8   1        0.04       23.32     22.85 o
 -19   8   1       88.78      123.29     22.07 o
 -18   8   1       52.00       78.90     36.61 o
 -17   8   1     1139.46     1175.05     39.38 o
 -16   8   1      551.68      530.66     44.75 o
 -15   8   1       73.40       43.63     15.19 o
 -14   8   1      418.31      398.52     31.93 o
 -13   8   1      225.45      242.26     28.41 o
 -12   8   1       11.69        8.11     13.44 o
 -11   8   1        5.41      -16.40     16.40 o
 -10   8   1       39.88       55.82     34.28 o
  -9   8   1      698.28      730.88     38.38 o
  -8   8   1        0.30       22.74     19.78 o
  -7   8   1      138.07      173.70     24.96 o
  -6   8   1      410.47      471.87     31.32 o
  -5   8   1     1057.27     1073.30     53.87 o
  -4   8   1      291.92      332.70     27.85 o
  -3   8   1     1917.92     1935.80     63.48 o
  -2   8   1       51.80       48.86     22.54 o
  -1   8   1      849.20      778.17     37.92 o
   0   8   1     2505.27     2393.13     73.21 o
   1   8   1     2108.11     2229.27     80.45 o
   2   8   1     2156.06     2085.64     74.85 o
   3   8   1      155.71      137.76     14.30 o
   4   8   1      176.20      183.04     13.79 o
   5   8   1      116.12      105.08     14.25 o
   6   8   1        2.91        9.76     11.96 o
   7   8   1     3089.54     3010.83     62.02 o
   8   8   1      320.77      298.39     16.42 o
   9   8   1       78.83       91.61     10.89 o
  10   8   1      693.41      643.90     20.10 o
  11   8   1       34.70       47.52      9.65 o
  12   8   1        2.31       -9.71      9.71 o
  13   8   1        2.38       12.01     10.43 o
  14   8   1     1303.46     1188.81     52.09 o
  15   8   1      856.64      965.25     43.87 o
  16   8   1      175.23      105.20     20.39 o
  17   8   1      533.27      475.01     30.33 o
  18   8   1      121.74      152.16     22.24 o
  19   8   1      194.60      244.93     51.07 o
  20   8   1       40.64       62.03     43.14 o
  21   8   1      363.26      362.37     38.24 o
  22   8   1        6.68        0.93     26.58 o
  23   8   1      238.02      253.24     37.31 o
 -21   9   1      136.98      181.91     25.36 o
 -20   9   1       25.30       94.34     25.65 o
 -19   9   1       64.02      154.06     25.42 o
 -18   9   1        9.03       39.08     34.04 o
 -17   9   1       70.45      118.86     41.98 o
 -16   9   1       64.08       78.61     22.47 o
 -15   9   1       87.93       81.58     21.87 o
 -14   9   1       10.66       27.20     21.22 o
 -13   9   1      447.81      486.16     33.13 o
 -12   9   1      174.22      153.06     25.56 o
 -11   9   1      544.88      473.39     34.98 o
 -10   9   1       34.28        5.46     19.45 o
  -9   9   1       79.07       66.59     41.97 o
  -8   9   1     1561.42     1518.25     56.72 o
  -7   9   1      544.57      533.67     34.63 o
  -6   9   1     4811.45     4855.98    131.52 o
  -5   9   1     1306.49     1398.13     54.82 o
  -4   9   1     2194.64     2174.21     70.41 o
  -3   9   1     3207.00     3212.42     94.15 o
  -2   9   1        4.22       15.20     27.75 o
  -1   9   1      248.69      262.53     28.85 o
   0   9   1     1504.95     1627.78    124.05 o
   1   9   1      187.49      195.13     52.00 o
   2   9   1      149.73      175.59     31.61 o
   3   9   1       19.80       53.89     13.10 o
   4   9   1     1446.65     1376.72     41.55 o
   5   9   1      513.29      592.68     34.91 o
   6   9   1     1773.13     1776.68     94.44 o
   7   9   1       65.00       71.22     15.49 o
   8   9   1       20.04       43.99     16.02 o
   9   9   1      204.74      206.83     18.42 o
  10   9   1     1446.25     1296.38     39.42 o
  11   9   1      106.17      120.41     21.07 o
  12   9   1      497.15      474.03     32.58 o
  13   9   1       20.91       21.39     14.55 o
  14   9   1       23.81       52.44     17.69 o
  15   9   1      207.91      298.55     38.71 o
  16   9   1       63.10       90.36     18.88 o
  17   9   1      196.37      169.60     21.90 o
  18   9   1        0.78       45.35     18.25 o
  19   9   1        0.03       42.00     52.70 o
  20   9   1        0.94      101.19     22.86 o
  21   9   1        5.90       20.52     27.05 o
 -19  10   1       86.45      141.18     35.44 o
 -18  10   1       39.37       43.37     29.85 o
 -17  10   1       16.30       25.65     30.31 o
 -16  10   1      182.16      209.17     29.07 o
 -15  10   1       15.55       80.22     32.18 o
 -14  10   1      164.05      127.76     63.89 o
 -13  10   1      337.26      310.64     32.31 o
 -12  10   1      143.79      151.71     27.70 o
 -11  10   1       15.95       -1.51     38.94 o
 -10  10   1       24.58      -18.61     18.61 o
  -9  10   1        1.83       16.02     20.41 o
  -8  10   1     1036.11      943.27     45.81 o
  -7  10   1     2326.55     2000.39     68.09 o
  -6  10   1       99.37       64.06     23.41 o
  -5  10   1      263.79      206.86     28.68 o
  -4  10   1      195.78      171.13     26.47 o
  -3  10   1      900.37      815.52     42.70 o
  -2  10   1      155.11       98.84     25.23 o
  -1  10   1      616.69      568.63     36.39 o
   0  10   1      175.99      187.87     27.19 o
   1  10   1       12.17       15.64     22.90 o
   2  10   1      910.62      831.00     42.20 o
   3  10   1      106.33      167.76     67.39 o
   4  10   1       22.03       29.61     22.09 o
   5  10   1     1482.70     1420.76     55.57 o
   6  10   1      483.80      514.13     44.54 o
   7  10   1       34.43       68.95     28.68 o
   8  10   1       78.54       64.08     37.31 o
   9  10   1     1283.40     1236.25     50.95 o
  10  10   1       89.24       53.53     23.16 o
  11  10   1      186.06      168.02     39.41 o
  12  10   1      191.28      156.61     27.69 o
  13  10   1      217.74      212.30     29.15 o
  14  10   1      194.33      315.27     46.64 o
  15  10   1       54.08       24.54     41.51 o
  16  10   1       84.73      105.86     19.81 o
  17  10   1        9.41      -16.13     25.88 o
  18  10   1       63.05       25.33     20.01 o
  19  10   1      522.38      659.03     38.22 o
 -17  11   1       40.14      145.51     41.97 o
 -16  11   1      198.53      259.98     55.96 o
 -15  11   1       49.78       30.61     31.01 o
 -14  11   1      200.33      224.57     31.16 o
 -13  11   1      288.31      261.11     59.00 o
 -12  11   1      119.31       30.20     58.30 o
 -11  11   1       45.14       50.40     38.48 o
 -10  11   1       20.29        4.07     22.07 o
  -9  11   1       56.56       45.06     50.83 o
  -8  11   1        3.66       31.49     47.34 o
  -7  11   1      387.14      306.54     82.31 o
  -6  11   1      175.57      116.13     26.38 o
  -5  11   1      297.09      327.32     61.79 o
  -4  11   1      572.78      552.57     37.59 o
  -3  11   1      282.01      268.20     31.82 o
  -2  11   1      138.47      172.52     40.34 o
  -1  11   1      876.81      913.83     54.33 o
   0  11   1      249.07      341.52     56.90 o
   1  11   1       21.15       40.62     22.57 o
   2  11   1      488.98      498.49     37.01 o
   3  11   1      377.03      406.64     33.59 o
   4  11   1     1545.65     1397.78     56.85 o
   5  11   1        2.34       25.53     34.28 o
   6  11   1       97.63       92.48     35.91 o
   7  11   1      131.11      108.38     38.71 o
   8  11   1       19.41       18.18     53.40 o
   9  11   1      233.06      312.82     76.25 o
  10  11   1       72.40       24.46     25.18 o
  11  11   1      120.97      157.27     28.36 o
  12  11   1      132.80      128.05     52.23 o
  13  11   1       89.93      103.15     23.91 o
  14  11   1      547.27      595.09     57.83 o
  15  11   1       24.79       55.03     34.04 o
  16  11   1        3.23       -6.53     34.51 o
  17  11   1      119.48      137.11     38.24 o
 -14  12   1      240.15      253.16     33.99 o
 -13  12   1        7.81      -31.71     34.98 o
 -12  12   1        1.03       45.82     24.24 o
 -11  12   1       75.09       29.28     23.83 o
 -10  12   1      262.39      235.30     31.82 o
  -9  12   1       12.00       36.54     26.28 o
  -8  12   1       96.11      166.06     36.84 o
  -7  12   1      107.46       26.94     82.31 o
  -6  12   1       82.70      131.77     34.98 o
  -5  12   1       15.24       16.79     37.31 o
  -4  12   1      131.97      173.67     50.60 o
  -3  12   1        0.12       20.05     34.04 o
  -2  12   1       18.08      -13.04     21.96 o
  -1  12   1        2.20       53.17     32.18 o
   0  12   1       90.48       87.20     26.22 o
   1  12   1       90.41       69.73     50.13 o
   2  12   1      296.05      413.25     48.27 o
   3  12   1       15.31        1.82     22.24 o
   4  12   1        7.97       24.39     37.54 o
   5  12   1        0.15       47.27     74.85 o
   6  12   1      132.02      127.27     27.28 o
   7  12   1        3.02        9.81     28.68 o
   8  12   1        0.30      -17.46     21.43 o
   9  12   1       17.81      -29.85     29.85 o
  10  12   1      313.06      377.60     87.91 o
  11  12   1       64.19       44.64     25.23 o
  12  12   1      289.35      278.56     32.57 o
  13  12   1      528.85      581.56     55.96 o
  14  12   1       18.54      117.06     43.84 o
  -9  13   1       65.31      144.65     37.08 o
  -8  13   1        0.01       84.41     41.51 o
  -7  13   1       53.32      106.44     87.21 o
  -6  13   1       17.91       24.65     64.13 o
  -5  13   1      227.29      267.91     34.29 o
  -4  13   1       44.04       78.50     30.08 o
  -3  13   1       47.89       78.95     57.83 o
  -2  13   1      433.67      534.17     40.39 o
  -1  13   1       31.97       56.11     55.03 o
   0  13   1      320.10      307.93     36.60 o
   1  13   1       35.99       44.94     86.51 o
   2  13   1       43.79       41.76     27.86 o
   3  13   1       65.20       83.31     55.26 o
   4  13   1        0.00       -5.94     42.91 o
   5  13   1       39.57       81.24     27.20 o
   6  13   1       48.21        1.93     35.44 o
   7  13   1      113.01       67.18     26.47 o
   8  13   1       61.49       34.04     34.98 o
   9  13   1        6.41        7.17     65.99 o
 -28   0   2       58.16      132.92     41.04 o
 -27   0   2       65.51       44.77     24.72 o
 -26   0   2      203.18      192.61     34.98 o
 -25   0   2       70.55      101.67     30.31 o
 -23   0   2      393.68      458.91     45.24 o
 -22   0   2     1903.74     1698.83     57.92 o
 -21   0   2      258.23      255.73     22.19 o
 -20   0   2       11.59       60.88     16.32 o
 -19   0   2      629.92      606.31     62.26 o
 -18   0   2      154.48      143.22     19.48 o
 -17   0   2      203.29      178.50     33.35 o
 -16   0   2      753.79      767.57     32.99 o
 -15   0   2      161.73      160.18     17.92 o
 -14   0   2        3.80       25.18     21.92 o
 -13   0   2       17.49       20.29     18.89 o
 -12   0   2     2521.67     2994.81     83.10 o
 -11   0   2       43.69       66.21     12.75 o
 -10   0   2       60.30       42.04     11.09 o
  -9   0   2      152.70      154.46     17.26 o
  -8   0   2    11688.32    11345.29    283.10 o
  -7   0   2      393.00      303.58     16.81 o
  -6   0   2        6.27       -7.27     12.13 o
  -5   0   2      206.95      175.86     10.89 o
  -4   0   2     5676.77     5330.29    109.11 o
  -3   0   2      376.07      306.11     10.49 o
  -2   0   2    25964.63    25607.85    841.33 o
  -1   0   2     1175.47     1007.36     39.64 o
   1   0   2      187.27      151.03      9.09 o
   3   0   2      181.48      160.52      8.88 o
   4   0   2     6624.85     6558.08    247.18 o
   5   0   2      593.89      526.51     18.29 o
   6   0   2      881.48      997.34     62.49 o
   7   0   2      347.69      295.93     14.12 o
   8   0   2      841.76      584.23     21.27 o
   9   0   2      283.98      295.66     16.79 o
  10   0   2     8296.47     8455.01    212.47 o
  11   0   2      104.74       75.21     10.92 o
  12   0   2       54.37       22.58      9.04 o
  13   0   2      114.65       88.87     11.91 o
  14   0   2     2930.36     2882.24     79.99 o
  15   0   2       98.14       97.73     17.26 o
  16   0   2      237.82      320.40     35.44 o
  17   0   2     1865.97     1836.09     90.01 o
  18   0   2     4004.49     3776.19    162.30 o
  19   0   2      290.87      361.90     41.97 o
  20   0   2     2090.16     1785.73     90.94 o
  21   0   2       79.68       79.28     30.78 o
  22   0   2      329.03      238.31     34.51 o
  23   0   2      750.42      748.99     59.23 o
  24   0   2        6.82       16.79     21.92 o
  25   0   2       18.12       21.92     32.65 o
  26   0   2      126.45      130.58     35.91 o
  27   0   2       33.02       30.78     25.65 o
  28   0   2       43.50       45.24     26.12 o
 -28   1   2       14.57       37.32     41.74 o
 -27   1   2      227.84      233.22     41.74 o
 -26   1   2       65.21       92.87     26.20 o
 -25   1   2       13.82       62.17     24.71 o
 -24   1   2      106.58       90.54     17.77 o
 -23   1   2       99.59      132.17     17.52 o
 -22   1   2      466.48      436.91     19.27 o
 -21   1   2     1144.43     1066.87     29.68 o
 -20   1   2      204.27      226.69     21.69 o
 -19   1   2     1567.91     1652.41     39.40 o
 -18   1   2      409.18      353.52     16.73 o
 -17   1   2       36.68       56.00     18.37 o
 -16   1   2       23.68       29.92      9.57 o
 -15   1   2      454.28      449.09     17.25 o
 -14   1   2       11.87       10.09      8.21 o
 -13   1   2       30.07       22.48      8.40 o
 -12   1   2      154.90      170.41     17.10 o
 -11   1   2    28877.69    28946.76    447.28 o
 -10   1   2       95.42      127.54     11.65 o
  -9   1   2     3920.87     3477.09     65.81 o
  -8   1   2      103.10       94.84      9.81 o
  -7   1   2     1580.09     1499.70     42.34 o
  -6   1   2        0.00       -6.18      6.18 o
  -5   1   2      578.09      717.80     15.90 o
  -4   1   2        0.00       12.64      7.23 o
  -3   1   2     1542.79     1435.70     25.62 o
  -2   1   2      274.32      212.00      7.93 o
  -1   1   2     7760.32     7123.54    123.22 o
   0   1   2      184.27      155.93      5.95 o
   1   1   2     7751.42     7386.92    127.58 o
   2   1   2        8.99        9.99      4.87 o
   3   1   2    18130.95    17257.64    299.36 o
   4   1   2     1952.20     1711.40     33.37 o
   5   1   2      955.31      964.12     21.03 o
   6   1   2      605.73      583.48     14.86 o
   7   1   2     2816.87     2924.01     49.11 o
   8   1   2       10.08       17.83      7.57 o
   9   1   2     2081.39     2026.48     35.77 o
  10   1   2     1100.71     1056.44     23.90 o
  11   1   2     9117.07    10292.48    182.19 o
  12   1   2       86.15      102.06     15.93 o
  13   1   2        0.55       19.36      6.97 o
  14   1   2       12.60       12.65      7.19 o
  15   1   2       49.01       43.43     10.30 o
  16   1   2      433.37      428.00     19.97 o
  17   1   2        4.52       48.00     17.20 o
  18   1   2      999.98      995.01     44.52 o
  19   1   2      180.39      166.41     22.62 o
  20   1   2      485.58      488.48     32.31 o
  21   1   2     1107.69     1034.29     44.99 o
  22   1   2      516.05      483.05     33.62 o
  23   1   2      496.38      371.93     31.82 o
  24   1   2       37.33       14.16     16.63 o
  25   1   2      262.82      308.16     29.18 o
  26   1   2        2.13       -3.30     36.84 o
  27   1   2        6.11       87.12     43.84 o
  28   1   2        2.59       13.83     23.55 o
 -27   2   2       18.61      131.03     34.04 o
 -26   2   2       13.53        8.11     40.81 o
 -25   2   2        5.40       33.20     35.91 o
 -24   2   2      411.97      373.98     29.83 o
 -23   2   2       79.16       80.26     20.57 o
 -22   2   2     1823.98     1701.94     48.13 o
 -21   2   2       24.56       53.99     11.30 o
 -20   2   2     1531.45     1486.91     36.94 o
 -19   2   2      232.70      258.84     15.80 o
 -18   2   2     1433.03     1376.08     34.49 o
 -17   2   2      144.62      150.29     13.26 o
 -16   2   2     1070.18     1111.11     30.36 o
 -15   2   2        0.11       15.95     12.48 o
 -14   2   2        5.61       22.22      9.41 o
 -13   2   2       26.46       33.66      8.99 o
 -12   2   2     1305.51     1492.36     28.65 o
 -11   2   2      121.62      129.39      8.38 o
 -10   2   2      240.85      188.97     10.58 o
  -9   2   2      149.22      150.65      9.84 o
  -8   2   2        0.10       -0.18      9.88 o
  -7   2   2       80.21       71.63      8.69 o
  -6   2   2     1998.45     1885.87     34.20 o
  -5   2   2        3.46        6.15      5.49 o
  -4   2   2     1170.31     1225.49     21.42 o
  -3   2   2      821.58      714.36     15.26 o
  -2   2   2     9786.40     9217.48    144.16 o
  -1   2   2      281.78      277.12     15.08 o
   0   2   2      416.48      452.63     12.24 o
   1   2   2      173.34      159.89      8.34 o
   2   2   2     1784.83     1746.19     30.66 o
   3   2   2     2499.25     2177.66     37.37 o
   4   2   2     9487.88     9635.25    151.08 o
   5   2   2     1151.00     1112.35     21.56 o
   6   2   2     6594.89     6403.62    102.12 o
   7   2   2        3.41        8.17      5.54 o
   8   2   2     2528.59     2465.76     42.61 o
   9   2   2     1060.26      993.59     31.60 o
  10   2   2    10543.85    11497.38    166.17 o
  11   2   2       23.73       22.68      5.56 o
  12   2   2      478.75      526.35     12.77 o
  13   2   2       11.55       13.22      5.52 o
  14   2   2      178.31      167.25      8.00 o
  15   2   2       56.19       54.37      8.25 o
  16   2   2     3833.65     3888.78     76.01 o
  17   2   2      370.86      380.67     29.05 o
  18   2   2     1677.05     1603.15     59.32 o
  19   2   2        0.96       -7.27     16.87 o
  20   2   2     3487.00     3278.50    103.34 o
  21   2   2       10.01       33.07     59.46 o
  22   2   2      225.73      216.45     24.73 o
  23   2   2       57.64       99.94     18.47 o
  24   2   2       37.16       66.13     24.25 o
  25   2   2        0.25       55.93     24.18 o
  26   2   2      313.31      377.01     73.22 o
  27   2   2        1.61      137.11     41.97 o
 -27   3   2      108.74      151.82     71.12 o
 -26   3   2        0.24       21.92     31.25 o
 -25   3   2      106.90      116.98     53.87 o
 -24   3   2       59.23       86.09     25.10 o
 -23   3   2        8.00       43.98     14.54 o
 -22   3   2       10.23       10.72     11.54 o
 -21   3   2      927.30      837.16     23.07 o
 -20   3   2      697.86      627.95     19.50 o
 -19   3   2     5330.58     5132.64     89.19 o
 -18   3   2      177.60      179.88     11.74 o
 -17   3   2      923.99      916.39     23.59 o
 -16   3   2       22.17       46.06      8.97 o
 -15   3   2     1066.92     1021.49     24.32 o
 -14   3   2        6.32        1.41      7.52 o
 -13   3   2       25.60       55.24      8.23 o
 -12   3   2       76.42       77.69      8.24 o
 -11   3   2      208.95      204.09     14.35 o
 -10   3   2      283.14      268.67     11.42 o
  -9   3   2      115.36      125.64     10.47 o
  -8   3   2        4.38       10.90      8.18 o
  -7   3   2     9944.12     9851.33    157.81 o
  -6   3   2       73.28       93.21      7.64 o
  -5   3   2      375.38      432.73     15.91 o
  -4   3   2      859.95      829.70     17.79 o
  -3   3   2    14501.24    13923.48    239.28 o
  -2   3   2     1715.13     1626.52     32.59 o
  -1   3   2      889.69      881.56     23.85 o
   0   3   2     2371.89     2147.07     47.37 o
   1   3   2      606.84      572.87     16.27 o
   2   3   2      729.09      658.27     17.91 o
   3   3   2     1488.61     1412.39     26.47 o
   4   3   2     2316.89     2155.68     37.76 o
   5   3   2     1749.00     1746.14     31.82 o
   6   3   2      519.75      482.89     13.22 o
   7   3   2      582.36      635.20     15.51 o
   8   3   2        3.13        9.65      8.62 o
   9   3   2     9043.50     9384.83    148.85 o
  10   3   2       23.99       37.07      6.81 o
  11   3   2      608.24      514.95     14.66 o
  12   3   2      128.84      123.98     12.40 o
  13   3   2     1707.15     1714.79     33.08 o
  14   3   2        9.57       21.32      8.94 o
  15   3   2      110.88      126.24     11.71 o
  16   3   2      358.71      365.06     18.01 o
  17   3   2     3053.83     2771.77     67.87 o
  18   3   2       64.26       70.19     45.94 o
  19   3   2       22.71       20.61     19.59 o
  20   3   2      421.28      365.42     30.50 o
  21   3   2      802.82      718.34     61.09 o
  22   3   2       94.26       72.10     22.62 o
  23   3   2       13.94       71.55     19.71 o
  24   3   2       51.53       69.34     24.20 o
  25   3   2       32.01       30.17     23.55 o
  26   3   2       25.05       -9.55     16.66 o
  27   3   2        0.41       -0.89     22.18 o
 -27   4   2      802.79      832.00     62.03 o
 -26   4   2        6.53       -8.86     22.39 o
 -25   4   2        4.37       88.25     56.43 o
 -24   4   2      291.49      251.51     18.08 o
 -23   4   2       55.22      113.16     29.64 o
 -22   4   2       76.65       54.70     15.91 o
 -21   4   2      118.94      143.56     27.28 o
 -20   4   2       46.51       29.61     13.50 o
 -19   4   2     1386.51     1374.07     31.34 o
 -18   4   2     2998.03     2923.00     55.04 o
 -17   4   2     1812.79     1763.80     37.12 o
 -16   4   2      258.18      231.71     12.48 o
 -15   4   2       71.50       89.18     11.34 o
 -14   4   2      738.16      649.29     19.02 o
 -13   4   2      105.83       91.36      9.88 o
 -12   4   2       13.82        8.68      8.24 o
 -11   4   2      163.08      157.83     10.28 o
 -10   4   2     5554.47     5610.30     93.71 o
  -9   4   2      471.51      439.30     14.12 o
  -8   4   2     4708.58     5124.61     85.79 o
  -7   4   2     4049.69     3942.43     74.65 o
  -6   4   2      134.11      119.95      9.34 o
  -5   4   2        1.87       -0.60      7.99 o
  -4   4   2     2873.93     2824.29     53.79 o
  -3   4   2     2023.39     2013.25     39.98 o
  -2   4   2        1.73       13.18      6.14 o
  -1   4   2     8797.68     8039.76    160.05 o
   0   4   2      678.80      572.92     19.52 o
   1   4   2     2590.45     2376.95     52.82 o
   2   4   2     2258.31     2240.42     43.76 o
   3   4   2        4.14       14.26      5.98 o
   4   4   2     3421.14     3233.63     54.88 o
   5   4   2     3166.68     3324.18     56.46 o
   6   4   2     5478.65     5988.51     97.20 o
   7   4   2     1058.48     1151.38     23.94 o
   8   4   2      153.15      137.62      8.85 o
   9   4   2       35.73       30.32      6.80 o
  10   4   2      138.24      215.59     10.81 o
  11   4   2     1488.06     1533.64     30.69 o
  12   4   2        0.79        6.96      7.44 o
  13   4   2      448.15      472.19     15.23 o
  14   4   2      421.09      358.87     13.61 o
  15   4   2      281.59      305.40     14.89 o
  16   4   2     1776.65     1860.85     49.68 o
  17   4   2     1803.78     1761.12     48.65 o
  18   4   2     2848.20     2934.52     93.65 o
  19   4   2      159.72      168.80     20.74 o
  20   4   2      442.65      388.47     26.71 o
  21   4   2      294.97      307.07     25.39 o
  22   4   2      841.83      926.51     45.14 o
  23   4   2       79.04       53.20     41.74 o
  24   4   2        9.50       75.37     56.20 o
  25   4   2      359.99      400.56     54.33 o
  26   4   2        2.71       80.22     34.51 o
  27   4   2      126.34      150.67     72.52 o
 -26   5   2        3.05      -22.39     22.39 o
 -25   5   2       33.73      131.05     30.31 o
 -24   5   2       18.52       27.24     30.31 o
 -23   5   2       60.15       30.71     27.98 o
 -22   5   2      129.90      194.95     25.72 o
 -21   5   2       32.63       49.24     37.31 o
 -20   5   2       96.32      107.29     12.74 o
 -19   5   2       86.49      101.82     13.40 o
 -18   5   2      185.42      160.80     11.58 o
 -17   5   2      231.94      201.36     12.34 o
 -16   5   2       60.64       50.40     10.60 o
 -15   5   2     1644.81     1716.97     36.31 o
 -14   5   2       67.50       76.18     10.48 o
 -13   5   2      698.03      655.02     19.02 o
 -12   5   2       51.36       50.52     11.45 o
 -11   5   2     1738.13     1725.63     38.96 o
 -10   5   2       97.91      109.92     14.84 o
  -9   5   2       31.04       12.23      9.76 o
  -8   5   2      104.89       68.92      9.37 o
  -7   5   2      149.17      180.52     10.87 o
  -6   5   2      443.46      499.40     18.79 o
  -5   5   2     2836.39     2886.77     64.69 o
  -4   5   2       19.93       48.55     14.96 o
  -3   5   2     2247.74     2586.11     55.47 o
  -2   5   2      809.49      795.15     20.65 o
  -1   5   2      531.39      713.35     23.57 o
   0   5   2     2194.77     2108.66     66.22 o
   1   5   2     8317.81     8851.17    177.05 o
   2   5   2      336.04      343.45     16.99 o
   3   5   2     8621.13     9159.66    146.03 o
   4   5   2       66.61       44.69      7.04 o
   5   5   2     3346.21     3379.39     57.97 o
   6   5   2        8.31       31.58      7.24 o
   7   5   2     1790.80     2253.20     41.34 o
   8   5   2        5.21       20.06      9.51 o
   9   5   2       16.55       13.30      7.48 o
  10   5   2      101.18      103.11     10.45 o
  11   5   2      375.34      326.78     13.06 o
  12   5   2      618.32      604.32     17.37 o
  13   5   2      691.82      721.36     19.71 o
  14   5   2       12.08       20.03     13.71 o
  15   5   2     3098.70     3164.99     64.63 o
  16   5   2      458.91      447.14     23.89 o
  17   5   2       54.05       94.24     15.38 o
  18   5   2      272.14      273.33     44.75 o
  19   5   2      179.49      221.76     20.84 o
  20   5   2       25.80       29.01     14.12 o
  21   5   2      245.20      263.18     74.39 o
  22   5   2        1.05       37.99     16.12 o
  23   5   2        0.04       12.15     22.15 o
  24   5   2        0.39        3.08     18.63 o
  25   5   2      308.38      290.10     44.31 o
  26   5   2       90.19       84.65     74.15 o
 -25   6   2       57.28      150.64     34.51 o
 -24   6   2       42.83       54.31     20.18 o
 -23   6   2       12.42       73.22     27.98 o
 -22   6   2       14.95       63.00     34.28 o
 -21   6   2      177.41      204.01     25.19 o
 -20   6   2       33.08       55.33     16.91 o
 -19   6   2      592.05      616.54     26.47 o
 -18   6   2     1175.21      970.15     38.28 o
 -17   6   2      191.28      156.32     17.11 o
 -16   6   2      466.36      470.75     29.20 o
 -15   6   2      601.00      580.08     26.84 o
 -14   6   2     9209.33     8739.90    183.07 o
 -13   6   2       12.75       -5.51     12.15 o
 -12   6   2       11.41       19.88     15.43 o
 -11   6   2        0.29       -0.59     11.76 o
 -10   6   2     1380.31     1376.16     33.31 o
  -9   6   2     1409.86     1397.03     33.46 o
  -8   6   2       21.38        6.52     10.11 o
  -7   6   2      604.72      537.32     20.63 o
  -6   6   2      516.11      551.40     20.73 o
  -5   6   2       29.15       15.52      8.75 o
  -4   6   2      291.11      350.56     16.17 o
  -3   6   2      906.60      880.16     26.76 o
  -2   6   2      298.82      321.09     13.37 o
  -1   6   2     1556.74     1684.36     42.80 o
   0   6   2      427.77      449.01     20.21 o
   1   6   2     1864.52     1846.27     45.85 o
   2   6   2      622.25      643.41     35.77 o
   3   6   2       74.72       89.13     15.15 o
   4   6   2      385.54      381.23     13.30 o
   5   6   2      188.48      209.60     13.08 o
   6   6   2      517.16      556.05     16.64 o
   7   6   2      799.91      794.07     31.26 o
   8   6   2        1.04       17.76      7.40 o
   9   6   2      386.35      434.00     15.30 o
  10   6   2     1861.17     2020.40     39.43 o
  11   6   2      283.59      263.65     16.62 o
  12   6   2     1029.62      908.58     23.11 o
  13   6   2     1298.21     1260.44     28.75 o
  14   6   2     4526.37     4718.59     92.10 o
  15   6   2      378.01      355.33     21.81 o
  16   6   2      184.19      181.17     17.76 o
  17   6   2      156.65      138.37     15.51 o
  18   6   2     1177.39     1157.28     37.68 o
  19   6   2      193.66      118.03     18.89 o
  20   6   2      282.64      304.27     33.35 o
  21   6   2      375.36      320.04     25.76 o
  22   6   2       14.35       -2.59     23.78 o
  23   6   2       10.32       62.40     31.71 o
  24   6   2       31.16       43.41     66.92 o
  25   6   2       41.83       40.17     18.39 o
 -24   7   2        0.15       99.45     23.94 o
 -23   7   2      175.96      218.22     51.30 o
 -22   7   2        1.27       67.42     22.58 o
 -21   7   2       29.36       59.75     26.12 o
 -20   7   2      138.77      114.62     24.72 o
 -19   7   2       27.18       12.84     12.26 o
 -18   7   2      235.28      258.79     23.73 o
 -17   7   2     3349.89     3228.16     94.85 o
 -16   7   2       45.59       33.90     27.95 o
 -15   7   2      758.27      710.26     29.38 o
 -14   7   2     1065.15     1108.07     36.28 o
 -13   7   2     4103.91     4007.20     92.33 o
 -12   7   2      349.25      338.66     21.90 o
 -11   7   2      191.44      167.29     17.68 o
 -10   7   2       51.47       16.42     18.06 o
  -9   7   2      461.55      491.24     30.14 o
  -8   7   2      291.55      261.95     25.65 o
  -7   7   2      737.73      754.74     55.50 o
  -6   7   2       80.68       47.69     18.91 o
  -5   7   2      975.58      977.99     40.02 o
  -4   7   2       63.64       51.87     32.41 o
  -3   7   2        0.08       -7.65     17.14 o
  -2   7   2        5.17      -19.59     19.59 o
  -1   7   2       83.50       66.44     14.36 o
   0   7   2      262.63      239.45     33.68 o
   1   7   2       75.76       36.20     13.30 o
   2   7   2      212.50      171.00     16.89 o
   3   7   2      500.97      576.08     19.85 o
   4   7   2       22.81       27.67     11.85 o
   5   7   2      340.16      369.52     16.56 o
   6   7   2       18.61        8.25     10.15 o
   7   7   2       12.75       -4.98      8.69 o
   8   7   2      347.11      342.67     14.60 o
   9   7   2       14.23       40.58      9.14 o
  10   7   2      249.36      245.18     15.80 o
  11   7   2     2476.70     2473.41     47.34 o
  12   7   2       70.30       90.23     13.74 o
  13   7   2     8076.27     7852.38    129.66 o
  14   7   2       99.42      126.09     23.49 o
  15   7   2     1887.93     1862.29     61.10 o
  16   7   2      366.71      418.32     22.53 o
  17   7   2     1717.34     1546.80     45.85 o
  18   7   2       17.27       30.74     13.50 o
  19   7   2      773.40      796.25     64.89 o
  20   7   2      177.31      236.71     24.83 o
  21   7   2       41.89       64.64     27.52 o
  22   7   2        1.95        7.58     17.29 o
  23   7   2        0.24       40.57     27.52 o
  24   7   2      108.01      108.20     32.65 o
 -23   8   2       10.75       76.02     27.98 o
 -22   8   2      202.16      277.33     28.78 o
 -21   8   2      280.97      336.06     35.68 o
 -20   8   2       32.85       20.71     27.98 o
 -19   8   2       97.37       84.07     16.78 o
 -18   8   2       23.88       33.21     15.05 o
 -17   8   2       65.35       60.17     26.71 o
 -16   8   2       83.20       46.03     24.15 o
 -15   8   2      242.50      190.58     19.39 o
 -14   8   2     1496.30     1459.61     44.63 o
 -13   8   2       60.17       22.38     25.65 o
 -12   8   2        3.73      -23.32     23.32 o
 -11   8   2       74.29      107.99     26.12 o
 -10   8   2      665.61      701.12     37.34 o
  -9   8   2      491.59      486.49     31.99 o
  -8   8   2       79.84      112.30     23.53 o
  -7   8   2        2.25       -9.48     36.14 o
  -6   8   2      345.00      353.19     30.15 o
  -5   8   2      234.29      206.71     25.21 o
  -4   8   2     1471.34     1461.85     52.93 o
  -3   8   2      344.82      339.43     29.74 o
  -2   8   2      213.61      248.08     41.04 o
  -1   8   2       21.62       15.53     26.12 o
   0   8   2       61.14      120.17     25.06 o
   1   8   2      396.46      459.30     23.30 o
   2   8   2      485.42      536.91     24.81 o
   3   8   2       86.61       73.16     11.93 o
   4   8   2      486.29      493.22     28.54 o
   5   8   2        0.00        6.92      9.56 o
   6   8   2     1164.25     1219.22     32.11 o
   7   8   2     1043.00     1031.29     28.86 o
   8   8   2     2504.80     2551.84     48.82 o
   9   8   2      139.29      141.81     11.46 o
  10   8   2       28.82       32.42      9.54 o
  11   8   2        1.42       25.02      9.55 o
  12   8   2       16.15       50.23     11.72 o
  13   8   2      240.33      191.61     16.27 o
  14   8   2     1032.01      982.94     28.25 o
  15   8   2       73.20       81.70     16.36 o
  16   8   2       52.25       15.96     20.09 o
  17   8   2      380.00      386.94     45.47 o
  18   8   2       11.83       69.84     22.62 o
  19   8   2       97.68      126.05     20.65 o
  20   8   2      891.18      979.84     62.96 o
  21   8   2       13.92        9.79     22.39 o
  22   8   2        7.43      -17.72     23.32 o
  23   8   2        7.90      -22.39     22.39 o
 -21   9   2       26.21       61.05     89.54 o
 -20   9   2       23.54       -1.28     24.48 o
 -19   9   2        6.43       45.09     20.49 o
 -18   9   2        0.08      136.39     57.36 o
 -17   9   2      154.25      148.58     19.99 o
 -16   9   2        0.57       -6.10     19.24 o
 -15   9   2      598.48      493.93     35.61 o
 -14   9   2       75.74       75.43     36.61 o
 -13   9   2       69.80      149.88     26.42 o
 -12   9   2       36.27       55.33     24.25 o
 -11   9   2      116.56       81.87     22.50 o
 -10   9   2      171.30      160.25     23.87 o
  -9   9   2      319.52      208.40     45.00 o
  -8   9   2      536.78      469.55     32.64 o
  -7   9   2     1085.43     1176.11     47.43 o
  -6   9   2     1955.95     1978.68     66.97 o
  -5   9   2      193.15      213.74     28.02 o
  -4   9   2     1090.44     1068.21     64.83 o
  -3   9   2      347.92      337.98     30.32 o
  -2   9   2     1148.74     1034.45     46.16 o
  -1   9   2       89.89       73.84     54.10 o
   0   9   2     2518.48     2488.54     78.64 o
   1   9   2      591.08      583.56     37.19 o
   2   9   2     1646.88     1613.62     58.20 o
   3   9   2     3001.98     3128.44     64.85 o
   4   9   2      361.36      345.96     17.27 o
   5   9   2      741.30      762.60     25.02 o
   6   9   2     5313.89     5148.89     98.82 o
   7   9   2      266.00      280.31     18.78 o
   8   9   2        3.68        8.44     16.16 o
   9   9   2      244.59      187.87     16.49 o
  10   9   2       28.65       66.24     11.06 o
  11   9   2        2.19       10.26      9.93 o
  12   9   2       43.25       36.81     12.03 o
  13   9   2      789.90      791.79     29.80 o
  14   9   2       93.75      137.35     20.53 o
  15   9   2        0.80       28.45     25.18 o
  16   9   2       11.24       14.27     16.30 o
  17   9   2      250.81      314.77     29.34 o
  18   9   2      156.91      177.94     31.25 o
  19   9   2        4.18       41.37     27.05 o
  20   9   2       56.03      105.87     30.78 o
  21   9   2       58.99      108.66     28.91 o
 -19  10   2      550.44      620.27     55.50 o
 -18  10   2        3.76       19.12     38.71 o
 -17  10   2       27.05      -13.52     28.91 o
 -16  10   2      447.53      503.74     34.46 o
 -15  10   2        4.03      -13.06     28.91 o
 -14  10   2      141.94       97.56     24.73 o
 -13  10   2       85.36       95.33     26.28 o
 -12  10   2        0.24      -10.85     27.28 o
 -11  10   2      337.02      320.29     31.06 o
 -10  10   2       39.96       29.21     22.57 o
  -9  10   2      372.63      397.74     31.97 o
  -8  10   2        0.04       -8.19     17.92 o
  -7  10   2     2071.97     1876.72     87.44 o
  -6  10   2       11.95       10.47     20.77 o
  -5  10   2        1.30       17.85     21.65 o
  -4  10   2      161.43      197.64     27.19 o
  -3  10   2      979.35      899.73     57.83 o
  -2  10   2     1959.81     1867.61     65.41 o
  -1  10   2      492.95      467.98     34.62 o
   0  10   2      181.95      145.54     26.42 o
   1  10   2      372.31      401.43    101.67 o
   2  10   2      222.80      145.12     64.59 o
   3  10   2      343.27      348.93     30.32 o
   4  10   2       26.98      -15.59     37.54 o
   5  10   2      181.99      173.28     32.65 o
   6  10   2        0.06       40.61     16.83 o
   7  10   2      249.30      234.47     20.25 o
   8  10   2       27.75       43.08     14.31 o
   9  10   2     2070.38     2081.98     56.24 o
  10  10   2       17.09       18.55     15.63 o
  11  10   2       34.07       -6.76     19.40 o
  12  10   2       16.95       14.19     25.56 o
  13  10   2      494.08      471.03     50.37 o
  14  10   2      473.34      515.34     48.04 o
  15  10   2        7.25      -15.86     27.98 o
  17  10   2        8.48      -26.58     26.58 o
  18  10   2        0.45       14.31     41.97 o
  19  10   2      121.61      165.04     24.20 o
 -16  11   2       40.86       74.59     26.33 o
 -15  11   2       97.43      157.86     30.49 o
 -14  11   2      157.50      190.98     28.68 o
 -13  11   2        8.39      -25.18     25.18 o
 -12  11   2      205.92      154.73     35.68 o
 -11  11   2       23.36       41.22     24.08 o
 -10  11   2      110.16      169.36     58.30 o
  -9  11   2       51.32       44.90     25.67 o
  -8  11   2       17.94       40.40     27.52 o
  -7  11   2      240.04      231.16     29.26 o
  -6  11   2      327.79      276.09     41.74 o
  -5  11   2       45.17       69.89     24.05 o
  -4  11   2      875.54      812.30     98.87 o
  -3  11   2        8.67       48.63     30.78 o
  -2  11   2     1795.18     1832.43     66.71 o
  -1  11   2        2.20       20.16     25.18 o
   0  11   2      393.01      438.44     34.76 o
   1  11   2      222.43      238.47     51.07 o
   2  11   2      575.00      536.01     42.67 o
   3  11   2        0.45        5.37     66.22 o
   4  11   2      598.22      554.48     37.26 o
   5  11   2       47.33       44.61     40.11 o
   6  11   2      388.44      303.61     63.89 o
   7  11   2      207.03      201.24     57.60 o
   8  11   2        0.60       -4.66     21.55 o
  10  11   2       39.25       54.05     56.20 o
  11  11   2        4.45       65.39     68.56 o
  12  11   2      409.06      443.98     48.97 o
  13  11   2       66.60      205.20     45.24 o
  14  11   2     1026.95     1036.74     67.62 o
  15  11   2      282.81      336.72     51.30 o
  16  11   2       31.85       78.82     33.58 o
 -13  12   2      137.96      114.30     29.81 o
 -12  12   2       22.42       32.12     25.52 o
 -11  12   2      132.20       58.66     55.50 o
 -10  12   2      165.30      100.34     30.78 o
  -9  12   2       32.91        9.10     24.49 o
  -8  12   2       50.70       31.63     24.20 o
  -7  12   2      474.17      408.02     35.69 o
  -6  12   2        1.13      -18.96     18.96 o
  -5  12   2       26.05       29.41     47.10 o
  -4  12   2        4.12        7.46     32.65 o
  -3  12   2       29.77        4.66     28.45 o
  -2  12   2       10.16       17.67     23.87 o
  -1  12   2        3.68       38.32     24.22 o
   0  12   2      194.79      219.86     31.25 o
   1  12   2       23.89       -2.16     24.48 o
   2  12   2      139.87      108.81     43.37 o
   3  12   2       17.68       53.32     58.06 o
   4  12   2       15.43       43.58     26.00 o
   5  12   2       80.09       48.42     25.70 o
   6  12   2      204.25      204.44     30.32 o
   7  12   2      167.55      125.73     28.68 o
   8  12   2      415.06      422.83     36.86 o
   9  12   2       61.10      -10.96     24.07 o
  10  12   2       12.68        8.91     33.11 o
  11  12   2        6.79       41.04     38.71 o
  12  12   2       22.62       55.50     37.31 o
  13  12   2      234.40      278.89     43.84 o
  -9  13   2        1.10       -6.99     46.87 o
  -8  13   2        0.24       17.33     28.31 o
  -7  13   2       94.08       97.16     29.87 o
  -6  13   2        0.32      -17.17     26.35 o
  -5  13   2       78.54      134.94     68.79 o
  -4  13   2       62.67      162.60     30.82 o
  -3  13   2        0.53       47.10     39.64 o
  -2  13   2      142.82      169.60     87.91 o
  -1  13   2       15.27      -21.60     21.60 o
   0  13   2       54.73      126.37     29.67 o
   1  13   2       86.01      111.76     27.75 o
   2  13   2        9.66        9.33     37.31 o
   3  13   2       40.14       28.88     24.41 o
   4  13   2       16.44        2.53     24.20 o
   5  13   2        7.27       43.81     34.04 o
   6  13   2       30.45      -22.35     23.37 o
   7  13   2        0.76      -22.59     22.59 o
   8  13   2       20.93        8.69     29.15 o
 -27   1   3        6.28       44.85     54.33 o
 -26   1   3      206.00      267.57     64.83 o
 -25   1   3       28.91       56.16     15.79 o
 -24   1   3       87.88      101.39     21.26 o
 -23   1   3      424.27      369.65     17.80 o
 -22   1   3       84.69      100.47     13.45 o
 -21   1   3        0.83       26.51     12.72 o
 -20   1   3      726.47      761.84     24.04 o
 -19   1   3       61.04       40.49     17.84 o
 -18   1   3        3.86       32.28     14.88 o
 -17   1   3       10.22        5.14     10.97 o
 -16   1   3       59.86       77.79     11.43 o
 -15   1   3      288.81      298.14     20.40 o
 -14   1   3     1713.38     1745.97     38.65 o
 -13   1   3      121.96      106.05     10.68 o
 -12   1   3     4915.41     4880.36     91.45 o
 -11   1   3       55.72       52.17     10.37 o
 -10   1   3     6950.20     6687.73    121.65 o
  -9   1   3      694.18      652.41     18.33 o
  -8   1   3       10.33        9.20      7.22 o
  -7   1   3      352.12      345.72     10.61 o
  -6   1   3     4014.80     3668.12     60.61 o
  -5   1   3       65.64       58.00      6.43 o
  -4   1   3      373.38      431.37     12.62 o
  -3   1   3     1426.87     1195.16     28.34 o
  -2   1   3     4938.74     5024.42    100.40 o
  -1   1   3      106.72       69.37      7.74 o
   0   1   3      433.69      454.90     10.85 o
   1   1   3        7.60        9.24      4.70 o
   2   1   3     5056.86     5121.18     82.56 o
   3   1   3      788.65      715.65     20.06 o
   4   1   3    28811.65    28368.25    489.94 o
   5   1   3        8.54       10.70      6.93 o
   6   1   3      304.09      369.49     14.61 o
   7   1   3     1492.85     1381.88     28.21 o
   8   1   3     1191.29     1236.30     34.73 o
   9   1   3      990.95      934.24     39.55 o
  10   1   3     5363.79     5585.24     90.87 o
  11   1   3       25.13       24.94      5.80 o
  12   1   3      916.59      955.84     21.71 o
  13   1   3      390.53      372.01     11.29 o
  14   1   3       13.45       11.15      8.39 o
  15   1   3      784.55      753.14     34.84 o
  16   1   3      710.05      594.27     44.31 o
  17   1   3      181.31      225.90     24.62 o
  18   1   3       27.33       23.77     15.66 o
  19   1   3      531.83      513.68     33.13 o
  20   1   3     1907.84     1894.36     67.93 o
  21   1   3       77.98       57.09     19.84 o
  22   1   3      344.03      316.05     26.03 o
  23   1   3       20.69       27.31     16.46 o
  24   1   3       29.56        0.93     16.82 o
  25   1   3       82.54       94.50     24.50 o
  26   1   3      454.54      671.79     85.81 o
  27   1   3      214.12      185.17     25.04 o
 -27   2   3        9.44       51.24     20.75 o
 -26   2   3       57.33       48.27     17.99 o
 -25   2   3        2.02       44.63     61.09 o
 -24   2   3      240.28      244.29     20.26 o
 -23   2   3      312.02      270.62     16.99 o
 -22   2   3      438.50      447.54     24.18 o
 -21   2   3      454.26      455.50     19.06 o
 -20   2   3      106.23       90.81     14.43 o
 -19   2   3       77.13       89.21     16.76 o
 -18   2   3      384.69      385.18     18.97 o
 -17   2   3     2091.98     1997.06     45.23 o
 -16   2   3       83.10       78.07     13.26 o
 -15   2   3       51.63       21.57     18.44 o
 -14   2   3        4.14        9.62      9.40 o
 -13   2   3     1533.52     1749.78     38.70 o
 -12   2   3       16.60       19.61     12.04 o
 -11   2   3     1811.02     1776.10     38.16 o
 -10   2   3      728.13      694.09     19.74 o
  -9   2   3      721.70      760.78     20.57 o
  -8   2   3      278.84      304.71     12.23 o
  -7   2   3       89.72      103.64      7.48 o
  -6   2   3      472.28      424.68     11.87 o
  -5   2   3     4498.84     4082.58     56.66 o
  -4   2   3      772.38      681.13     15.20 o
  -3   2   3      320.65      410.50     13.06 o
  -2   2   3      659.64      605.45     16.06 o
  -1   2   3    11969.87    11787.10    183.48 o
   0   2   3      119.83      116.73      9.92 o
   1   2   3    28118.61    28047.70    476.41 o
   2   2   3      331.84      291.44      9.46 o
   3   2   3     7183.93     6775.65    107.54 o
   4   2   3      814.72      783.94     16.63 o
   5   2   3      661.35      672.54     15.10 o
   6   2   3     1309.93     1197.74     23.10 o
   7   2   3      946.58      952.17     19.59 o
   8   2   3     1937.58     1854.87     33.44 o
   9   2   3     7386.95     7618.01    121.45 o
  10   2   3       70.61       73.48      8.97 o
  11   2   3      590.14      591.77     14.95 o
  12   2   3       71.19       86.37     10.08 o
  13   2   3     1860.03     2128.81     66.98 o
  14   2   3     1129.49     1063.85     28.00 o
  15   2   3      113.52      133.20     12.32 o
  16   2   3      111.69      131.31     13.18 o
  17   2   3     2225.78     2301.93     58.95 o
  18   2   3       76.62       81.34     11.77 o
  19   2   3      157.13      178.67     29.85 o
  20   2   3      449.86      384.09     56.66 o
  21   2   3      580.33      488.28     30.78 o
  22   2   3        2.88      -12.59     29.85 o
  23   2   3       95.18      150.12     45.24 o
  24   2   3       11.80       29.71     28.91 o
  25   2   3        1.47       -3.22     32.88 o
  26   2   3       17.14       22.62     24.48 o
  27   2   3      755.11      848.74     97.70 o
 -27   3   3        0.28       10.26     26.58 o
 -26   3   3      148.00      177.24     24.02 o
 -25   3   3        0.25       73.66     28.15 o
 -24   3   3      133.04      138.16     15.51 o
 -23   3   3      455.18      454.22     24.35 o
 -22   3   3      653.99      621.66     20.49 o
 -21   3   3       20.49       19.17      8.95 o
 -20   3   3      397.93      435.78     18.63 o
 -19   3   3      713.65      660.23     20.22 o
 -18   3   3     3123.00     3323.79     61.12 o
 -17   3   3     1333.83     1290.44     29.44 o
 -16   3   3      626.01      622.80     19.01 o
 -15   3   3        7.09        2.81      7.25 o
 -14   3   3       23.70       15.62      9.91 o
 -13   3   3      284.75      290.02     12.34 o
 -12   3   3     1946.24     2046.18     39.10 o
 -11   3   3      380.81      354.28     12.77 o
 -10   3   3        2.26       20.71      8.10 o
  -9   3   3      148.36      135.97      8.74 o
  -8   3   3        0.00       19.68      6.87 o
  -7   3   3     1240.45     1196.46     24.42 o
  -6   3   3       58.80       60.06      6.35 o
  -5   3   3      687.99      631.98     15.12 o
  -4   3   3     5112.14     5216.29     84.39 o
  -3   3   3     2558.69     2292.16     44.66 o
  -2   3   3       10.84       -4.05      7.27 o
  -1   3   3       34.96       27.82     10.26 o
   0   3   3    11774.22    11448.58    197.56 o
   1   3   3      145.66      115.34      8.15 o
   2   3   3        0.63        4.86      5.96 o
   3   3   3       46.08       60.53      6.60 o
   4   3   3     1292.76     1543.30     28.70 o
   5   3   3      195.64      178.62      8.84 o
   6   3   3    10016.70    10009.62    158.00 o
   7   3   3      681.52      719.38     16.89 o
   8   3   3     5036.72     5501.19     89.57 o
   9   3   3     1530.88     1641.59     35.02 o
  10   3   3      531.96      670.00     16.70 o
  11   3   3       40.00       35.70     12.52 o
  12   3   3       87.72       72.07      7.69 o
  13   3   3      164.69      143.98     10.40 o
  14   3   3        9.88       17.72      8.11 o
  15   3   3      216.25      206.47     12.65 o
  16   3   3       55.91       75.22     11.34 o
  17   3   3        8.19        8.72     17.88 o
  18   3   3      204.61      208.93     25.77 o
  19   3   3        0.51        3.03     13.77 o
  20   3   3       11.64        8.70     16.59 o
  21   3   3       48.54       32.36     36.84 o
  22   3   3       63.49       44.09     18.81 o
  23   3   3        1.61      -24.72     24.72 o
  24   3   3      217.14      164.63     24.84 o
  25   3   3        3.46       -9.01     17.49 o
  26   3   3       10.87       35.41     18.94 o
  27   3   3       38.98       69.78     53.40 o
 -26   4   3       62.91      104.00     28.45 o
 -25   4   3       11.21       39.50     26.12 o
 -24   4   3        3.45       39.29     17.26 o
 -23   4   3       20.56       69.96     23.78 o
 -22   4   3       25.62       28.25     12.66 o
 -21   4   3      898.01      849.69     27.15 o
 -20   4   3       18.24       50.38     14.55 o
 -19   4   3     5175.86     5046.70     88.68 o
 -18   4   3      417.48      418.62     24.18 o
 -17   4   3    12249.99    11849.89    193.07 o
 -16   4   3      541.72      499.85     17.92 o
 -15   4   3        7.85        6.40      9.41 o
 -14   4   3      157.88      145.12     10.92 o
 -13   4   3        2.62       -4.41      8.66 o
 -12   4   3       79.20       93.84      9.88 o
 -11   4   3       33.61       58.10      8.65 o
 -10   4   3      251.58      228.32     12.89 o
  -9   4   3      400.30      330.32     15.71 o
  -8   4   3        1.60       10.34      8.43 o
  -7   4   3     5560.18     5510.17     91.64 o
  -6   4   3       81.80       83.64      9.44 o
  -5   4   3       10.21        5.65      6.52 o
  -4   4   3      514.82      512.59     14.86 o
  -3   4   3     6370.68     6155.16    124.83 o
  -2   4   3      585.11      606.75     20.35 o
  -1   4   3    14050.26    13470.42    263.33 o
   0   4   3        1.51        5.28     11.29 o
   1   4   3      362.20      434.22     13.77 o
   2   4   3      173.40      178.07     14.41 o
   3   4   3      313.66      261.80     13.26 o
   4   4   3       27.86       28.79      6.48 o
   5   4   3    13199.86    14521.23    227.45 o
   6   4   3     4615.89     4602.82     76.19 o
   7   4   3     5255.45     5820.81     94.97 o
   8   4   3       17.86       20.00      7.08 o
   9   4   3      533.63      413.13     13.56 o
  10   4   3      108.64      121.02     11.68 o
  11   4   3      154.90      136.74     13.91 o
  12   4   3       60.09       95.85     26.89 o
  13   4   3     3553.45     3563.27     70.62 o
  14   4   3      239.36      219.01     15.56 o
  15   4   3     4426.52     4376.11     85.14 o
  16   4   3     1495.61     1518.11     36.59 o
  17   4   3       21.72       50.65     36.67 o
  18   4   3      112.08       42.56     18.12 o
  19   4   3      593.06      687.71     38.72 o
  20   4   3        2.75      -18.19     18.19 o
  21   4   3     3022.31     3031.72    128.48 o
  22   4   3       39.34       53.71     19.93 o
  23   4   3      107.44      168.00     43.37 o
  24   4   3       20.36       28.09     28.91 o
  25   4   3      223.13      192.64     24.02 o
  26   4   3      204.81      255.55    106.80 o
 -26   5   3      409.37      541.45     51.77 o
 -25   5   3        5.65       75.50     24.25 o
 -24   5   3       33.80       20.59     28.22 o
 -23   5   3       11.51      -17.14     17.14 o
 -22   5   3      614.77      613.43     32.94 o
 -21   5   3       13.27       34.33     11.66 o
 -20   5   3      105.32       65.28     11.99 o
 -19   5   3      190.66      181.74     30.36 o
 -18   5   3     1813.11     1788.64     42.99 o
 -17   5   3      171.41      176.39     25.31 o
 -16   5   3     1484.77     1392.96     35.31 o
 -15   5   3        8.11        3.06     10.90 o
 -14   5   3     1002.74      958.94     24.23 o
 -13   5   3      311.17      287.85     13.77 o
 -12   5   3        7.25        5.71      9.67 o
 -11   5   3        0.70        3.03      8.59 o
 -10   5   3      159.11      121.60      9.97 o
  -9   5   3        5.75       16.17      9.90 o
  -8   5   3       32.60        7.98     11.64 o
  -7   5   3      239.21      258.12     14.24 o
  -6   5   3     2801.53     2758.29     61.93 o
  -5   5   3        2.25        7.90      9.37 o
  -4   5   3       31.85       62.24     14.54 o
  -3   5   3      313.94      322.77     12.27 o
  -2   5   3     4989.73     4940.98     89.96 o
  -1   5   3      326.42      392.76     17.77 o
   0   5   3     2735.33     2635.63     76.66 o
   1   5   3      344.99      352.29     16.76 o
   2   5   3     4327.26     4682.25     97.70 o
   3   5   3      494.20      515.30     17.45 o
   4   5   3     1579.48     1741.21     33.37 o
   5   5   3      488.69      458.89     14.14 o
   6   5   3     1694.74     1881.50     35.64 o
   7   5   3      479.87      517.12     15.07 o
   8   5   3       11.85       27.70      7.97 o
   9   5   3       78.51       74.46      9.12 o
  10   5   3      913.51     1019.66     24.32 o
  11   5   3       19.80       13.41      8.16 o
  12   5   3       98.52       92.10      9.48 o
  13   5   3      792.98      786.22     23.26 o
  14   5   3     1425.57     1423.88     34.56 o
  15   5   3      211.41      208.07     13.21 o
  16   5   3       24.55       13.80      9.01 o
  17   5   3      264.45      273.53     22.75 o
  18   5   3      561.68      575.20     32.31 o
  19   5   3       85.90       45.80     17.12 o
  20   5   3       72.37      100.72     23.96 o
  21   5   3      454.68      525.26     34.98 o
  22   5   3      132.87      127.85     20.45 o
  23   5   3       28.26       50.99     19.12 o
  24   5   3        1.84       65.10     25.88 o
  25   5   3      102.44      197.50     48.97 o
  26   5   3      459.07      374.30     51.30 o
 -25   6   3      615.71      761.21     47.34 o
 -24   6   3        3.93        4.27     18.31 o
 -23   6   3       33.94      105.35     28.67 o
 -22   6   3        8.54       21.21     68.79 o
 -21   6   3      620.85      566.00     27.47 o
 -20   6   3       90.50       75.19     17.57 o
 -19   6   3       78.78       33.88     31.48 o
 -18   6   3      311.26      313.50     22.29 o
 -17   6   3       30.73       38.10     22.79 o
 -16   6   3      508.32      543.32     25.35 o
 -15   6   3     3667.26     3736.30     87.00 o
 -14   6   3     1389.26     1298.30     39.95 o
 -13   6   3     1268.76     1233.96     38.27 o
 -12   6   3      364.92      392.58     22.56 o
 -11   6   3       48.97       55.78     25.68 o
 -10   6   3      159.63      136.69     29.15 o
  -9   6   3      436.79      495.23     43.14 o
  -8   6   3      461.53      458.56     26.86 o
  -7   6   3      729.96      752.49     33.74 o
  -6   6   3      133.37      149.34     20.49 o
  -5   6   3     1600.23     1699.00     99.34 o
  -4   6   3      180.86      168.85     15.93 o
  -3   6   3     1180.93     1298.06     35.97 o
  -2   6   3      459.78      482.11     15.61 o
  -1   6   3        2.50       -4.25     11.77 o
   0   6   3       78.86       88.68     14.07 o
   1   6   3     4218.06     4450.09     99.70 o
   2   6   3     1161.29     1328.16     36.34 o
   3   6   3     3414.11     3589.91     68.47 o
   4   6   3       57.08       39.53      7.25 o
   5   6   3      130.40      136.04      9.67 o
   6   6   3     2069.26     2197.83     41.44 o
   7   6   3     2638.60     2718.49     49.27 o
   8   6   3       18.76       43.46     11.42 o
   9   6   3       41.10       35.00     13.39 o
  10   6   3      225.34      229.26     12.25 o
  11   6   3     4994.58     4891.16     83.30 o
  12   6   3      502.20      514.79     17.01 o
  13   6   3     1183.97     1254.04     32.16 o
  14   6   3      286.51      263.01     15.20 o
  15   6   3       18.62       29.20      9.78 o
  16   6   3      192.21      168.05     13.89 o
  17   6   3      405.82      301.81     20.02 o
  18   6   3       19.86        5.76     30.78 o
  19   6   3       24.52       52.55     17.58 o
  20   6   3        0.01       14.26     19.59 o
  21   6   3       29.99       99.34     25.65 o
  22   6   3        7.35       16.68     37.08 o
  23   6   3        7.32       28.63     18.79 o
  24   6   3       72.45       68.83     95.14 o
  25   6   3       29.48      101.60     30.55 o
 -24   7   3      275.92      354.16     27.75 o
 -23   7   3       54.67       50.53     50.60 o
 -22   7   3      538.16      571.65     32.27 o
 -21   7   3        3.71       24.99     16.78 o
 -20   7   3      143.66      197.19     34.98 o
 -19   7   3      226.30      250.36     18.88 o
 -18   7   3      112.71       84.18     25.01 o
 -17   7   3       23.77       59.65     18.37 o
 -16   7   3      147.60      174.09     19.13 o
 -15   7   3        0.02       19.88     23.68 o
 -14   7   3     1492.91     1533.74     45.46 o
 -13   7   3      186.31      177.48     29.84 o
 -12   7   3       74.88       90.42     22.24 o
 -11   7   3       71.12       58.05     20.75 o
 -10   7   3      114.87       94.31     21.06 o
  -9   7   3       22.72       28.45     21.45 o
  -8   7   3      794.56      785.60     36.19 o
  -7   7   3        0.10      -16.32     19.59 o
  -6   7   3       22.81        5.29     15.87 o
  -5   7   3      103.50      122.07     22.37 o
  -4   7   3       30.38       29.51     17.25 o
  -3   7   3        0.01        8.52     14.90 o
  -2   7   3     3104.69     2957.86     68.38 o
  -1   7   3      129.26      136.35     15.49 o
   0   7   3      743.05      654.42     24.92 o
   1   7   3      172.89      201.68     16.96 o
   2   7   3      457.39      612.27     53.95 o
   3   7   3        3.98       11.82     12.79 o
   4   7   3      755.81      822.68     23.93 o
   5   7   3      376.63      356.33     21.59 o
   6   7   3       23.06       29.89     15.76 o
   7   7   3      575.72      567.29     17.87 o
   8   7   3      367.98      312.97     13.85 o
   9   7   3      114.93      108.54     10.71 o
  10   7   3     1499.45     1421.59     31.18 o
  11   7   3       37.18       53.89      9.19 o
  12   7   3      658.95      729.94     24.10 o
  13   7   3     1499.94     1487.09     36.81 o
  14   7   3     1669.24     1836.65     42.90 o
  15   7   3        2.32       28.69     12.30 o
  16   7   3      892.66      905.51     33.26 o
  17   7   3      547.67      523.93     26.66 o
  18   7   3      952.64      972.50     43.82 o
  19   7   3       11.46       60.33     27.28 o
  20   7   3        4.80        7.95     21.45 o
  21   7   3        1.23       18.99     29.15 o
  22   7   3      162.51      215.23     25.88 o
  23   7   3      178.59      219.22     26.66 o
  24   7   3      765.08      877.44     66.22 o
 -22   8   3        0.06       42.42     18.49 o
 -21   8   3      211.99      206.46     26.49 o
 -20   8   3        2.15       37.78     15.20 o
 -19   8   3      133.73      151.12     54.31 o
 -18   8   3      566.61      530.54     39.09 o
 -17   8   3       13.95       57.55     16.66 o
 -16   8   3        0.57       39.17     16.05 o
 -15   8   3        2.54       11.14     24.48 o
 -14   8   3      890.60      832.79     76.95 o
 -13   8   3      107.77      125.55     23.41 o
 -12   8   3        3.18       -4.20     26.12 o
 -11   8   3       22.67       48.78     19.35 o
 -10   8   3       24.48       -9.09     17.15 o
  -9   8   3      780.87      739.09     39.41 o
  -8   8   3       74.98       21.57     19.25 o
  -7   8   3        9.24       11.66     24.72 o
  -6   8   3      356.79      363.74     36.84 o
  -5   8   3      660.19      639.28     35.57 o
  -4   8   3        5.10        3.03     16.98 o
  -3   8   3      457.69      480.49     59.00 o
  -2   8   3     1262.01     1231.58     37.61 o
  -1   8   3       46.89       28.04     13.76 o
   0   8   3     1096.82     1070.36     35.35 o
   1   8   3     1394.97     1451.53     41.89 o
   2   8   3     2318.11     2391.10     59.58 o
   3   8   3      387.26      353.71     17.25 o
   4   8   3      595.48      626.32     22.66 o
   5   8   3      559.63      563.94     24.30 o
   6   8   3     3288.46     3440.97     69.74 o
   7   8   3       99.86       78.35     21.81 o
   8   8   3      602.65      598.76     31.72 o
   9   8   3        7.78       14.39      9.77 o
  10   8   3      848.19      809.46     22.71 o
  11   8   3        7.11       25.48     11.69 o
  12   8   3      229.34      174.74     13.30 o
  13   8   3      224.44      207.03     13.76 o
  14   8   3        1.07       37.18     23.71 o
  15   8   3     1444.18     1401.21     36.22 o
  16   8   3        2.11       29.43     19.12 o
  17   8   3      288.38      300.36     29.13 o
  18   8   3      102.70      134.83     21.22 o
  19   8   3      222.90      264.76     24.50 o
  20   8   3      137.24      105.10     38.24 o
  21   8   3       70.31      170.69     34.98 o
  22   8   3      364.56      546.12     52.70 o
 -21   9   3       53.19      135.76     26.87 o
 -20   9   3      164.87      154.83     33.11 o
 -19   9   3       75.74       65.34     22.57 o
 -18   9   3        8.77       66.53     47.57 o
 -17   9   3      168.96      217.75     82.78 o
 -16   9   3      155.01      175.93     48.97 o
 -15   9   3       24.04        5.68     21.45 o
 -14   9   3        8.65        3.09     20.05 o
 -13   9   3     1036.06      992.56     88.61 o
 -12   9   3      125.11       56.49     27.28 o
 -11   9   3       99.95       68.36     20.73 o
 -10   9   3      847.58      748.78     39.07 o
  -9   9   3      581.16      524.52     35.45 o
  -8   9   3       24.08       68.38     22.59 o
  -7   9   3       56.31       33.13     18.86 o
  -6   9   3     2332.96     2291.32     73.37 o
  -5   9   3      191.12      197.95     25.23 o
  -4   9   3      584.73      542.22     52.93 o
  -3   9   3     1144.33     1132.13     69.72 o
  -2   9   3      749.19      801.55     40.13 o
  -1   9   3        8.92       29.77     21.31 o
   0   9   3     1389.20     1382.41     75.06 o
   1   9   3       53.52       49.51     15.52 o
   2   9   3     2285.55     2234.48     57.88 o
   3   9   3     5608.11     5760.93    109.61 o
   4   9   3      537.73      482.78     21.00 o
   5   9   3        7.31       -6.67     10.17 o
   6   9   3     2814.81     2767.99     59.14 o
   7   9   3       55.12       46.65     13.91 o
   8   9   3      131.22       75.30     11.72 o
   9   9   3       37.96       17.00     24.78 o
  10   9   3        0.86       30.50     11.21 o
  11   9   3       33.86       18.12     11.38 o
  12   9   3     1404.24     1404.33     42.68 o
  13   9   3     1026.83      990.31     57.32 o
  14   9   3      127.77      138.54     17.33 o
  15   9   3      507.59      524.27     35.09 o
  16   9   3       83.59       91.91     24.95 o
  17   9   3        0.26       62.19     23.32 o
  18   9   3        0.08       19.37     62.49 o
  19   9   3      209.20      216.40     33.58 o
  20   9   3       19.75       85.81     28.91 o
  21   9   3       32.20       25.65     23.32 o
 -19  10   3      197.95      121.11     27.85 o
 -18  10   3        0.66       52.61     23.23 o
 -17  10   3      152.40      184.38     29.81 o
 -16  10   3      138.51      104.65     78.58 o
 -15  10   3       73.15       75.63     24.49 o
 -14  10   3       71.10       40.29     22.42 o
 -13  10   3        2.28      131.05     35.91 o
 -12  10   3      128.79      116.67     29.61 o
 -11  10   3      815.38      667.64     39.08 o
 -10  10   3       26.77       16.96     41.04 o
  -9  10   3       13.59       55.28     38.01 o
  -8  10   3     1440.29     1448.49     56.38 o
  -7  10   3      793.41      769.02     87.44 o
  -6  10   3       15.39       -6.68     30.08 o
  -5  10   3     2182.95     2041.70     70.08 o
  -4  10   3      171.81      124.11     55.03 o
  -3  10   3        2.57       22.39     30.31 o
  -2  10   3      835.33      821.00     42.87 o
  -1  10   3      591.95      594.86     37.40 o
   0  10   3      174.74      191.58     27.04 o
   1  10   3       23.95        1.40     19.46 o
   2  10   3       26.60       17.45     14.35 o
   3  10   3      289.12      281.75     20.53 o
   4  10   3        0.11        6.87     13.90 o
   5  10   3     3186.58     3121.85     66.00 o
   6  10   3       23.19        1.22     17.23 o
   7  10   3      312.40      237.30     21.17 o
   8  10   3       77.63       52.99     23.26 o
   9  10   3        8.47       45.66     17.69 o
  10  10   3      178.48       96.21     21.47 o
  11  10   3        3.45      -12.14     14.89 o
  12  10   3       64.20       90.39     46.64 o
  13  10   3      167.37      197.37     22.51 o
  14  10   3        0.13       29.85     34.98 o
  15  10   3       80.37      109.13     33.58 o
  16  10   3       59.37       73.69     34.51 o
  17  10   3      196.71      259.77     44.77 o
  18  10   3      209.16      184.68     38.24 o
 -16  11   3        8.52        8.34     37.31 o
 -15  11   3        5.70       45.93     23.56 o
 -14  11   3      130.69      193.31     29.38 o
 -13  11   3      512.24      515.18     38.39 o
 -12  11   3       37.96       18.47     22.90 o
 -11  11   3      117.41      134.29     28.22 o
 -10  11   3       65.76       27.93     35.44 o
  -9  11   3       30.02       50.42     24.77 o
  -8  11   3        5.99       39.46     80.22 o
  -7  11   3        0.86      -20.05     20.05 o
  -6  11   3      420.87      319.27     30.33 o
  -5  11   3      733.80      769.17     64.36 o
  -4  11   3      315.81      287.04     30.49 o
  -3  11   3      102.88      116.46     25.56 o
  -2  11   3      269.59      317.61     33.03 o
  -1  11   3      334.67      349.41     33.31 o
   0  11   3       93.46       50.21     31.25 o
   1  11   3       57.90       14.56     23.78 o
   2  11   3      494.33      463.85     34.66 o
   3  11   3      434.78      404.07     35.36 o
   4  11   3      505.86      523.59     51.07 o
   5  11   3       46.20       97.47     37.31 o
   6  11   3       52.41       81.25     64.44 o
   7  11   3      494.33      505.93     27.55 o
   8  11   3       11.54       14.32     13.15 o
   9  11   3       54.96       73.45     16.48 o
  10  11   3      123.38      150.35     18.79 o
  11  11   3       87.16      114.21     50.60 o
  12  11   3       49.93       29.81     16.91 o
  13  11   3        5.19      -16.98     16.98 o
  14  11   3       92.73       64.36     33.58 o
  15  11   3      326.30      371.70     48.97 o
  16  11   3        6.53       38.24     37.31 o
 -13  12   3      277.11      332.81     47.57 o
 -12  12   3        8.77       23.31     27.68 o
 -11  12   3        4.30       99.80     41.04 o
 -10  12   3        6.13       52.13     37.31 o
  -9  12   3       22.36       53.91     34.98 o
  -8  12   3      170.37      175.33     29.83 o
  -7  12   3       66.91       82.74     29.61 o
  -6  12   3      367.76      387.53     62.03 o
  -5  12   3      136.32       97.86     27.75 o
  -4  12   3       24.55       -8.58     36.61 o
  -3  12   3      192.18      156.14     57.36 o
  -2  12   3       50.67       32.57     25.36 o
  -1  12   3        2.59      -11.26     22.64 o
   0  12   3       14.38        7.56     24.08 o
   1  12   3       22.46       15.72     36.84 o
   2  12   3      239.13      187.58     96.07 o
   3  12   3       36.71       27.17     25.72 o
   4  12   3      160.48      121.72     27.04 o
   5  12   3      239.05      201.11     30.01 o
   6  12   3      171.55      231.33     46.64 o
   7  12   3       27.09       13.14     23.39 o
   8  12   3      464.93      433.84     35.94 o
   9  12   3       25.27       64.50     25.70 o
  10  12   3      206.06      269.56     52.23 o
  11  12   3       37.76      -19.12     33.11 o
  12  12   3        0.02       14.46     36.84 o
  13  12   3      307.19      397.35     54.10 o
  -8  13   3        4.13      -24.50     24.50 o
  -7  13   3      391.04      450.99     40.55 o
  -6  13   3      101.23      169.85     32.80 o
  -5  13   3      249.31      387.44     74.15 o
  -4  13   3       71.01       94.84     27.04 o
  -3  13   3       98.68       56.90     26.14 o
  -2  13   3       99.24       12.60     25.32 o
  -1  13   3       29.01       56.47     30.55 o
   0  13   3      514.23      618.58     44.19 o
   1  13   3       67.07       93.34     30.11 o
   2  13   3      163.01      227.86     70.89 o
   3  13   3       38.38      138.51     45.24 o
   4  13   3        0.00        1.88     29.38 o
   5  13   3      222.32      234.17     32.94 o
   6  13   3       12.44       25.13     25.56 o
   7  13   3      179.26      206.41     35.68 o
   8  13   3       28.39      205.01     74.62 o
 -27   0   4      250.80      229.92     35.91 o
 -26   0   4       85.30      167.43     40.57 o
 -25   0   4       25.30       81.58     25.42 o
 -24   0   4     1636.67     1547.49     55.65 o
 -23   0   4      563.03      544.16     30.29 o
 -22   0   4      166.75      165.82     51.77 o
 -21   0   4        2.01       14.44     17.02 o
 -20   0   4        2.02        3.26     17.26 o
 -19   0   4      354.47      342.29     22.75 o
 -18   0   4     2122.75     1930.74     61.82 o
 -17   0   4      283.76      371.18     24.86 o
 -16   0   4    11705.97    11127.64    283.75 o
 -15   0   4      101.89       99.99     32.41 o
 -14   0   4      789.44      783.95     32.57 o
 -13   0   4      100.03      103.73     16.45 o
 -12   0   4      369.31      421.17     22.57 o
 -11   0   4       89.11       73.24     19.82 o
 -10   0   4       10.85       10.07     12.19 o
  -9   0   4      401.69      421.11     20.59 o
  -8   0   4     7698.19     7317.22    149.83 o
  -7   0   4      901.11      929.04     24.22 o
  -6   0   4    13545.40    12517.08    251.73 o
  -5   0   4        1.15       19.18     32.41 o
  -4   0   4    30980.50    31189.52    735.85 o
  -3   0   4      489.85      515.80     30.31 o
  -2   0   4   277153.16   262925.75   8570.93 o
  -1   0   4     2767.31     2373.82     86.74 o
   0   0   4   291428.03   275144.16   8966.88 o
   1   0   4     4608.26     4181.50    107.30 o
   2   0   4    21132.21    19654.81    481.92 o
   3   0   4       50.48       36.43     15.62 o
   4   0   4    12641.57    12444.75    254.17 o
   5   0   4     2686.49     2477.64     65.86 o
   6   0   4     5555.75     5421.96    136.98 o
   7   0   4       49.55       61.09     17.26 o
   8   0   4     3068.92     3169.44    130.12 o
   9   0   4      128.34      173.49     23.78 o
  10   0   4    18731.14    20067.39    745.26 o
  11   0   4        8.99       23.32      7.46 o
  12   0   4      442.94      511.61     39.17 o
  13   0   4     1316.44     1422.43     71.35 o
  14   0   4     5794.89     5903.76    235.52 o
  15   0   4      603.03      594.62     44.31 o
  16   0   4       35.80      106.33     28.45 o
  17   0   4       74.55       87.21     27.52 o
  18   0   4     1044.17     1060.06     70.42 o
  19   0   4       17.65       22.85     21.45 o
  20   0   4      443.37      376.83     38.24 o
  21   0   4      248.99      238.78     33.11 o
  22   0   4      206.29      146.91     38.71 o
  23   0   4        2.52       13.06     20.52 o
  24   0   4       93.66       67.16     26.58 o
  25   0   4       10.16      -20.99     26.12 o
  26   0   4      221.89      121.72     32.18 o
  27   0   4        7.03       78.35     34.04 o
 -27   1   4      277.93      280.98     26.22 o
 -26   1   4       23.74       31.87     13.45 o
 -25   1   4       49.69       43.59     25.78 o
 -24   1   4       31.40       37.02     12.25 o
 -23   1   4       15.21       25.04     12.95 o
 -22   1   4       55.35       31.52     12.12 o
 -21   1   4     1372.11     1342.06     35.17 o
 -20   1   4      246.32      275.22     16.25 o
 -19   1   4       29.43        8.33     19.18 o
 -18   1   4        0.02        2.53     11.38 o
 -17   1   4       39.10       21.41     19.31 o
 -16   1   4      136.79      126.97     13.06 o
 -15   1   4      804.01      776.89     23.44 o
 -14   1   4       81.36       70.47     12.25 o
 -13   1   4     5701.59     5609.16    104.75 o
 -12   1   4      514.96      503.24     17.55 o
 -11   1   4     9328.25     8870.16    159.78 o
 -10   1   4       16.35       -3.40     11.61 o
  -9   1   4      163.13      161.55     10.58 o
  -8   1   4     1302.86     1274.69     22.18 o
  -7   1   4      177.21      229.84      8.08 o
  -6   1   4      453.36      453.43     12.29 o
  -5   1   4     2250.16     2057.52     39.76 o
  -4   1   4      224.10      210.74     11.29 o
  -3   1   4      302.33      259.02     12.16 o
  -2   1   4     1198.94     1135.80     43.68 o
  -1   1   4   172287.34   163337.23   3108.45 o
   0   1   4     6636.18     6076.61    106.57 o
   1   1   4     7061.85     6954.88    109.83 o
   2   1   4     1796.96     1693.65     30.14 o
   3   1   4     1491.09     1244.57     23.21 o
   4   1   4       25.44       24.25      5.86 o
   5   1   4     2601.97     2512.01     49.30 o
   6   1   4       40.17       35.36      8.23 o
   7   1   4     5001.29     5158.92    110.48 o
   8   1   4      535.97      508.08     17.46 o
   9   1   4     3004.60     3033.47     68.21 o
  10   1   4      204.92      215.44     12.46 o
  11   1   4      380.36      304.67     13.98 o
  12   1   4      142.86      159.93     10.77 o
  13   1   4      197.81      233.65     20.58 o
  14   1   4     1299.75     1325.43     49.80 o
  15   1   4     3711.98     3859.66    115.21 o
  16   1   4      287.07      274.29     26.22 o
  17   1   4        4.26       20.08     16.81 o
  18   1   4      494.93      474.49     31.79 o
  19   1   4      751.22      746.11     37.42 o
  20   1   4      445.80      403.85     52.23 o
  21   1   4        8.76       15.00     15.33 o
  22   1   4      567.25      509.81     31.76 o
  23   1   4     1306.86     1189.92     60.63 o
  25   1   4      291.89      308.94     34.51 o
  26   1   4        9.75       -4.45     17.59 o
  27   1   4      157.72      260.02     50.37 o
 -27   2   4       20.26       71.34     23.09 o
 -26   2   4       29.08       99.17     32.91 o
 -25   2   4       17.42       33.94     13.43 o
 -24   2   4        6.23       22.77     16.83 o
 -23   2   4        7.16       18.76     16.29 o
 -22   2   4      535.73      410.07     19.18 o
 -21   2   4      283.20      275.23     15.15 o
 -20   2   4     1813.70     1717.61     43.28 o
 -19   2   4        0.23        4.78     10.65 o
 -18   2   4     2474.38     2439.99     53.41 o
 -17   2   4       32.43       34.92     15.42 o
 -16   2   4      136.77      156.96     14.52 o
 -15   2   4      253.49      239.72     19.52 o
 -14   2   4      990.08     1047.62     27.64 o
 -13   2   4        1.29        7.62     15.43 o
 -12   2   4       65.16       44.41      9.38 o
 -11   2   4       53.75       46.02      9.19 o
 -10   2   4     1094.62     1113.29     27.24 o
  -9   2   4      537.49      506.77     21.54 o
  -8   2   4      602.64      596.49     15.34 o
  -7   2   4     1327.86     1291.12     25.47 o
  -6   2   4      614.69      615.79     16.29 o
  -5   2   4     1060.89      992.15     22.43 o
  -4   2   4        0.99        1.86      5.02 o
  -3   2   4     1196.44     1079.95     23.93 o
  -2   2   4       32.86       39.25      7.37 o
  -1   2   4     1872.02     1733.23     30.91 o
   0   2   4     1759.47     1783.45     31.66 o
   1   2   4      218.96      213.04      8.37 o
   2   2   4     2151.37     2057.73     35.99 o
   3   2   4      195.19      222.99      8.73 o
   4   2   4     3849.01     3649.63     60.36 o
   5   2   4      594.50      612.31     14.40 o
   6   2   4      123.46      155.07      7.97 o
   7   2   4        1.24       17.92      7.61 o
   8   2   4      104.54       96.01     14.23 o
   9   2   4      172.74      180.96      8.29 o
  10   2   4      351.44      393.58     11.78 o
  11   2   4      238.00      248.63     12.66 o
  12   2   4        0.85       10.91     13.01 o
  13   2   4       29.76       47.59     15.28 o
  14   2   4     2488.24     2561.33     63.22 o
  15   2   4      196.34      235.71     17.10 o
  16   2   4     3649.62     3705.71     87.65 o
  17   2   4      307.28      301.70     20.11 o
  18   2   4     3526.74     3630.99     87.22 o
  19   2   4      218.67      189.20     30.92 o
  20   2   4     1603.36     1376.51     56.22 o
  21   2   4     1451.63     1431.54     56.67 o
  22   2   4       48.10       81.76     23.87 o
  23   2   4        6.63       13.17     15.16 o
  24   2   4      177.65      111.87     69.49 o
  25   2   4        4.30       17.26     22.39 o
  26   2   4       87.22       94.27     26.35 o
  27   2   4       31.09       62.18     21.22 o
 -26   3   4       28.45        3.26     17.15 o
 -25   3   4      572.81      512.65     30.00 o
 -24   3   4        1.67      -12.11     14.23 o
 -23   3   4      188.85      192.28     16.73 o
 -22   3   4       56.42       57.57     11.96 o
 -21   3   4     4321.84     4254.16     76.93 o
 -20   3   4       18.13        6.58      8.87 o
 -19   3   4     1075.08     1029.27     26.13 o
 -18   3   4      545.97      526.81     16.37 o
 -17   3   4      463.59      467.67     15.82 o
 -16   3   4      114.09       95.24     13.21 o
 -15   3   4      754.12      721.18     18.68 o
 -14   3   4       11.94       15.16     11.12 o
 -13   3   4        2.46        3.55      9.69 o
 -12   3   4      143.60      142.94     11.64 o
 -11   3   4     1805.11     1911.01     37.24 o
 -10   3   4        1.29       16.62      6.86 o
  -9   3   4     2431.98     2245.92     41.51 o
  -8   3   4       75.25       59.58      6.84 o
  -7   3   4     2095.04     1964.68     35.74 o
  -6   3   4       21.63       11.53      5.86 o
  -5   3   4      259.92      233.18     10.49 o
  -4   3   4        0.02       -3.36      6.39 o
  -3   3   4      720.10      669.60     17.93 o
  -2   3   4      360.49      327.40     12.26 o
  -1   3   4     5383.69     4902.41     87.77 o
   0   3   4       70.58       55.68      6.60 o
   1   3   4      277.96      278.88     10.82 o
   2   3   4       54.28       70.20      7.53 o
   3   3   4     4801.61     4761.63     77.77 o
   4   3   4      987.18     1039.58     21.44 o
   5   3   4      932.42      798.86     17.98 o
   6   3   4      271.44      279.30     12.04 o
   7   3   4     5430.50     5687.17     92.40 o
   8   3   4      670.07      699.96     16.77 o
   9   3   4     3008.20     2894.61     50.21 o
  10   3   4        3.60       16.82      7.38 o
  11   3   4      558.55      545.74     21.92 o
  12   3   4      375.92      368.23     22.01 o
  13   3   4       99.50      130.43     10.71 o
  14   3   4       39.54       68.61     11.09 o
  15   3   4        3.82       13.52     10.31 o
  16   3   4     1307.15     1320.40     39.33 o
  17   3   4      532.66      647.04     25.25 o
  18   3   4      412.16      431.31     21.05 o
  19   3   4     1559.27     1426.65     55.39 o
  20   3   4     1069.59     1023.74     45.42 o
  21   3   4       47.20       76.48     22.73 o
  22   3   4       10.92        1.19     15.93 o
  23   3   4      254.40      256.88     25.21 o
  24   3   4      154.37      143.51     47.34 o
  25   3   4      127.74      121.09     21.45 o
  26   3   4       98.07      118.87     53.40 o
 -26   4   4       96.88      157.76     26.12 o
 -25   4   4       87.48       99.11     47.34 o
 -24   4   4      103.90      124.34     27.75 o
 -23   4   4      126.09      110.21     15.08 o
 -22   4   4       70.87       81.87     15.15 o
 -21   4   4       89.97       94.97     25.18 o
 -20   4   4      185.43      149.16     13.63 o
 -19   4   4      113.57      136.32     13.72 o
 -18   4   4       81.06       81.99     12.45 o
 -17   4   4      118.96       99.02     11.86 o
 -16   4   4      155.25      158.95     18.90 o
 -15   4   4      214.48      227.66     15.04 o
 -14   4   4      840.72      815.63     22.07 o
 -13   4   4      242.57      217.81     12.36 o
 -12   4   4        8.00        7.87      7.65 o
 -11   4   4      178.82      179.08     12.36 o
 -10   4   4      510.91      488.92     15.75 o
  -9   4   4      928.52      882.40     21.29 o
  -8   4   4       80.90       61.22      8.43 o
  -7   4   4     1442.62     1393.49     27.84 o
  -6   4   4     4817.05     4641.41     76.96 o
  -5   4   4      462.89      525.96     13.97 o
  -4   4   4      779.95      834.15     21.95 o
  -3   4   4       16.54       34.72     14.13 o
  -2   4   4        5.66       -0.12     10.01 o
  -1   4   4      270.34      299.72     14.99 o
   0   4   4       43.07       82.18      9.96 o
   1   4   4      658.18      633.93     28.27 o
   2   4   4     1320.50     1393.74     29.78 o
   3   4   4       11.54        8.14      5.90 o
   4   4   4     4413.91     4518.29     74.78 o
   5   4   4       12.75       26.33      7.08 o
   6   4   4      196.09      244.12     10.50 o
   7   4   4      260.12      275.80     11.22 o
   8   4   4      553.92      527.51     15.12 o
   9   4   4       11.29       28.05     14.42 o
  10   4   4      226.03      249.38     14.49 o
  11   4   4      886.77      906.78     24.82 o
  12   4   4      618.76      628.66     20.49 o
  13   4   4      315.13      295.39     15.02 o
  14   4   4        3.92        2.52     11.31 o
  15   4   4      264.08      353.79     26.78 o
  16   4   4        0.08       15.06     19.82 o
  17   4   4      330.80      321.77     18.59 o
  18   4   4      871.12      971.95     49.79 o
  19   4   4      439.63      461.42     29.78 o
  20   4   4       10.10       30.60     14.34 o
  21   4   4       36.46       24.58     15.87 o
  22   4   4        0.02      -19.82     19.82 o
  23   4   4       17.09       11.19     22.39 o
  24   4   4      152.71      187.63     21.76 o
  25   4   4        9.86       31.98     20.93 o
  26   4   4        5.61       13.86     20.71 o
 -25   5   4       10.45       60.64     34.51 o
 -24   5   4        0.09       16.79     18.40 o
 -23   5   4      807.65      744.11     29.21 o
 -22   5   4      297.28      271.92     22.01 o
 -21   5   4       63.08       60.29     12.92 o
 -20   5   4      338.66      287.04     24.57 o
 -19   5   4      102.26      119.06     37.29 o
 -18   5   4       32.28       17.89     13.68 o
 -17   5   4     2988.55     3154.83     66.59 o
 -16   5   4      121.13      103.99     12.09 o
 -15   5   4        6.73        6.05     13.30 o
 -14   5   4       50.36       43.93     10.74 o
 -13   5   4     1552.93     1562.80     37.80 o
 -12   5   4      138.13      158.59     31.91 o
 -11   5   4      250.73      262.90     15.09 o
 -10   5   4      310.28      325.05     17.92 o
  -9   5   4     4230.74     4463.17     97.96 o
  -8   5   4       16.76       19.03     13.50 o
  -7   5   4     7645.90     8090.24    163.72 o
  -6   5   4      418.30      374.04     17.80 o
  -5   5   4     2112.75     2448.28    102.93 o
  -4   5   4       87.52      109.91     12.38 o
  -3   5   4      331.30      354.07     16.85 o
  -2   5   4     1055.62     1113.94     31.01 o
  -1   5   4     7060.92     7811.90    187.91 o
   0   5   4        1.08        9.10     11.71 o
   1   5   4        0.09        2.54      8.48 o
   2   5   4       23.53       28.77      7.05 o
   3   5   4      239.37      317.46     11.79 o
   4   5   4       12.29        9.26      6.79 o
   5   5   4     3228.82     3720.04     63.57 o
   6   5   4      440.49      412.07     13.93 o
   7   5   4     2202.20     2462.81     44.77 o
   8   5   4        0.95        6.97      8.13 o
   9   5   4     1544.96     1567.34     31.54 o
  10   5   4      681.42      706.44     19.04 o
  11   5   4     1805.90     1962.74     43.50 o
  12   5   4      262.83      276.00     18.38 o
  13   5   4      587.79      593.22     20.67 o
  14   5   4      172.32      153.45     13.28 o
  15   5   4     4256.40     4419.21     86.88 o
  16   5   4        8.56       30.00     24.88 o
  17   5   4      453.28      439.97     21.88 o
  18   5   4       69.25       90.34     16.92 o
  19   5   4      368.64      351.05     28.08 o
  20   5   4       49.53       58.33     50.13 o
  21   5   4       16.34       11.60     52.23 o
  22   5   4        9.19        0.12     29.85 o
  23   5   4       94.91       90.19     20.65 o
  24   5   4        1.16       16.14     20.25 o
  25   5   4     1007.23     1143.23     53.09 o
 -24   6   4       11.74       57.84     18.39 o
 -23   6   4       35.23       44.83     16.78 o
 -22   6   4       42.50       34.78     14.00 o
 -21   6   4       37.30        1.14     15.49 o
 -20   6   4       84.41      105.96     13.52 o
 -19   6   4      263.52      251.06     17.82 o
 -18   6   4      936.90      822.43     46.11 o
 -17   6   4       33.87       24.07     11.05 o
 -16   6   4      110.90      106.37     14.89 o
 -15   6   4      227.92      224.85     15.71 o
 -14   6   4      308.02      305.21     20.95 o
 -13   6   4       20.93        8.39     12.44 o
 -12   6   4     2096.19     2097.82     65.32 o
 -11   6   4      161.31      176.11     22.50 o
 -10   6   4      202.05      205.24     21.62 o
  -9   6   4      393.16      436.95     27.55 o
  -8   6   4     1778.25     2016.54     61.80 o
  -7   6   4        0.44       -0.39     14.66 o
  -6   6   4       24.38       -7.09     14.38 o
  -5   6   4      329.90      349.42     19.29 o
  -4   6   4     2533.97     2859.28     65.25 o
  -3   6   4      493.46      572.23     31.22 o
  -2   6   4      933.59      968.50     30.42 o
  -1   6   4       10.63       26.30     19.35 o
   0   6   4       42.69       67.68     13.64 o
   1   6   4      592.11      626.52     23.63 o
   2   6   4     3223.45     3482.32     76.80 o
   3   6   4     1600.04     1638.18     36.02 o
   4   6   4      370.69      340.87     12.64 o
   5   6   4        3.66       10.41      6.92 o
   6   6   4     3304.62     3601.61     62.73 o
   7   6   4       12.66       10.10      7.22 o
   8   6   4      107.52      104.49      9.98 o
   9   6   4      400.49      396.76     15.55 o
  10   6   4       39.94       84.54     14.14 o
  11   6   4       11.71       21.92     14.27 o
  12   6   4        1.21       24.45     13.58 o
  13   6   4       44.76       49.89     13.73 o
  14   6   4     1922.29     2082.79     46.87 o
  15   6   4        2.53        9.38     16.36 o
  16   6   4      771.88      827.22     28.92 o
  17   6   4      204.05      165.11     16.49 o
  18   6   4      633.89      671.98     34.61 o
  19   6   4       82.25       87.84     17.95 o
  20   6   4      390.67      441.20     44.54 o
  21   6   4       27.20       -1.53     29.15 o
  22   6   4       14.59       48.16     63.43 o
  23   6   4      216.36      246.94     70.89 o
  24   6   4      141.94      156.96     48.27 o
 -23   7   4       17.45       35.56     17.97 o
 -22   7   4       59.86       79.45     18.43 o
 -21   7   4       39.20       40.93     15.51 o
 -20   7   4       29.46       63.77     17.33 o
 -19   7   4      683.01      680.12     30.64 o
 -18   7   4      255.85      225.76     18.46 o
 -17   7   4      321.60      350.56     40.38 o
 -16   7   4       60.14       54.44     20.97 o
 -15   7   4        8.54        5.08     16.59 o
 -14   7   4        5.68       13.68     28.91 o
 -13   7   4     1050.46     1024.97     43.29 o
 -12   7   4      610.41      588.42     53.87 o
 -11   7   4        6.02       23.55     27.52 o
 -10   7   4      626.29      560.61     32.00 o
  -9   7   4       59.68       47.03     19.94 o
  -8   7   4      117.61      111.87     22.17 o
  -7   7   4      237.33      289.90     25.33 o
  -6   7   4        0.15       24.85     20.29 o
  -5   7   4      438.51      413.37     28.73 o
  -4   7   4        9.46        4.15     14.60 o
  -3   7   4      135.19      146.13     16.02 o
  -2   7   4     1045.39     1034.30     32.70 o
  -1   7   4      709.82      706.33     30.39 o
   0   7   4     1135.81     1142.20     43.87 o
   1   7   4       21.04       33.52     12.03 o
   2   7   4      217.24      202.37     18.35 o
   3   7   4       60.95       50.25     17.77 o
   4   7   4       43.60       71.36     10.50 o
   5   7   4       49.99       94.79     25.28 o
   6   7   4      733.71      746.86     20.65 o
   7   7   4      349.80      344.88     14.38 o
   8   7   4      636.68      674.67     21.94 o
   9   7   4      548.80      591.79     18.56 o
  10   7   4       68.31       63.20     10.66 o
  11   7   4     3921.49     4118.80     82.04 o
  12   7   4      284.74      330.77     24.74 o
  13   7   4       38.81       46.15     11.38 o
  14   7   4        5.94       36.68     21.73 o
  15   7   4        5.00       -3.45     10.25 o
  16   7   4       13.18       34.50     14.00 o
  17   7   4      190.39      168.57     27.52 o
  18   7   4      341.35      356.36     27.09 o
  19   7   4      116.88       83.97     23.55 o
  20   7   4        8.10       36.16     30.78 o
  21   7   4        1.59       69.92     18.46 o
  22   7   4        4.64       43.25     17.39 o
  23   7   4        6.47       32.65     24.25 o
 -22   8   4      125.42      168.14     43.37 o
 -21   8   4       30.43      116.13     27.52 o
 -20   8   4       48.06       56.94     18.23 o
 -19   8   4       45.34       41.66     38.48 o
 -18   8   4      727.78      684.36     36.43 o
 -17   8   4       25.59       17.17     20.37 o
 -16   8   4      534.91      573.40     37.05 o
 -15   8   4       34.04       60.16     62.26 o
 -14   8   4      386.99      405.45     29.00 o
 -13   8   4       95.65      103.62     22.95 o
 -12   8   4       80.27      104.86     27.52 o
 -11   8   4      285.96      257.37     27.20 o
 -10   8   4      108.12      132.52     26.35 o
  -9   8   4       53.87       47.00     34.98 o
  -8   8   4      543.35      571.54     34.76 o
  -7   8   4      239.81      264.42     30.79 o
  -6   8   4       18.19       38.22     20.51 o
  -5   8   4       60.04       52.48     39.64 o
  -4   8   4      633.91      654.57     27.55 o
  -3   8   4      329.22      339.58     21.75 o
  -2   8   4     2208.96     2277.59     57.95 o
  -1   8   4        6.46       -1.22     12.89 o
   0   8   4     1011.46     1027.58     34.07 o
   1   8   4     1441.10     1468.19     42.75 o
   2   8   4     1683.89     1819.71     49.05 o
   3   8   4      111.67      106.43     12.90 o
   4   8   4      108.76       99.92     15.45 o
   5   8   4        8.69       20.18     14.47 o
   6   8   4     2408.57     2542.06     54.59 o
   7   8   4       18.32       11.25      9.97 o
   8   8   4        0.13        0.24     11.58 o
   9   8   4     1092.41     1034.45     29.56 o
  10   8   4       76.03       58.98     11.08 o
  11   8   4        1.91       69.49     30.78 o
  12   8   4        0.50       -5.14      8.74 o
  13   8   4      544.48      537.97     30.56 o
  14   8   4      707.37      725.67     24.13 o
  15   8   4      582.79      545.55     20.90 o
  16   8   4        1.69       23.97     12.98 o
  17   8   4      496.70      481.88     52.23 o
  18   8   4       22.93       15.16     42.91 o
  19   8   4       60.97       47.30     17.29 o
  20   8   4       51.66       84.07     18.66 o
  21   8   4       68.64      118.60     34.28 o
  22   8   4      407.27      452.58     50.83 o
 -20   9   4       41.05       87.17     23.40 o
 -19   9   4       76.16      133.43     31.01 o
 -18   9   4      527.23      449.86     38.24 o
 -17   9   4      195.28      179.99     28.15 o
 -16   9   4      113.31      165.25     28.97 o
 -15   9   4      173.24      181.68     54.57 o
 -14   9   4        8.75       17.38     21.06 o
 -13   9   4     1313.18     1241.57     51.75 o
 -12   9   4      714.10      713.30     46.64 o
 -11   9   4       58.34       33.51     50.83 o
 -10   9   4      180.14      177.31     35.21 o
  -9   9   4       44.29       96.20     41.74 o
  -8   9   4     1431.90     1337.61     52.03 o
  -7   9   4      141.55      141.72     37.78 o
  -6   9   4       48.13       50.26     22.44 o
  -5   9   4     2334.23     2438.14     77.11 o
  -4   9   4      463.15      505.46     34.59 o
  -3   9   4     2673.77     2537.35     78.47 o
  -2   9   4      378.06      333.55     21.39 o
  -1   9   4      929.34      959.55     34.54 o
   0   9   4       38.46       25.35     17.33 o
   1   9   4      303.17      321.72     21.92 o
   2   9   4      597.67      610.22     47.66 o
   3   9   4     2511.60     2576.97     55.98 o
   4   9   4      702.20      656.55     25.65 o
   5   9   4       13.85       48.24     12.23 o
   6   9   4      195.08      182.78     13.84 o
   7   9   4        0.00       -8.64     11.34 o
   8   9   4        9.62       -7.73     15.56 o
   9   9   4      476.29      464.00     19.92 o
  10   9   4       33.69       15.18     13.57 o
  11   9   4      575.45      541.42     24.25 o
  12   9   4      614.05      620.62     26.69 o
  13   9   4      389.00      351.23     20.74 o
  14   9   4       95.89      134.90     18.94 o
  15   9   4      874.65      896.71     32.96 o
  16   9   4       79.25       92.27     19.75 o
  17   9   4       49.79      -21.45     21.45 o
 -18  10   4        2.44       87.06     33.81 o
 -17  10   4        0.41      134.31     45.24 o
 -16  10   4        1.33       -1.22     40.81 o
 -15  10   4       28.37       36.78     43.84 o
 -14  10   4        6.33      -11.19     27.52 o
 -13  10   4      123.65      179.36     36.38 o
 -12  10   4       35.07       71.31     62.26 o
 -11  10   4      158.62      156.76     47.34 o
 -10  10   4        7.52       -3.38     19.49 o
  -9  10   4       45.18       26.09     22.62 o
  -8  10   4      958.73      892.16     45.12 o
  -7  10   4       15.46       33.82     28.45 o
  -6  10   4       12.75      -19.59     19.59 o
  -5  10   4     2557.79     2466.58     84.88 o
  -4  10   4        2.18       -1.60     24.48 o
  -3  10   4      133.74      141.97     23.72 o
  -2  10   4      236.11      266.17     28.35 o
  -1  10   4        0.80       -0.41     19.42 o
   0  10   4       21.83       10.29     14.07 o
   1  10   4      712.51      709.46     35.26 o
   2  10   4      408.26      446.06     19.90 o
   3  10   4     1658.56     1622.31     41.47 o
   4  10   4      401.77      430.69     45.91 o
   5  10   4      497.20      497.08     28.14 o
   6  10   4      866.20      828.33     27.60 o
   7  10   4       63.62       92.35     12.87 o
   8  10   4        1.14       12.27     15.72 o
   9  10   4      482.41      459.07     20.53 o
  10  10   4      107.78      118.98     22.96 o
  11  10   4       57.75       45.45     35.44 o
  12  10   4        0.04        7.49     26.35 o
  13  10   4        2.17       28.45     30.31 o
  14  10   4      106.97       88.47     16.64 o
  15  10   4       95.11      105.87     35.91 o
  16  10   4       83.92      149.70     35.44 o
 -15  11   4       14.28       11.34     25.15 o
 -14  11   4      155.61      172.34     47.80 o
 -13  11   4      175.84      145.20     56.43 o
 -12  11   4      116.38      134.29     42.91 o
 -11  11   4        9.81       64.36     34.04 o
 -10  11   4       31.96       28.56     24.10 o
  -9  11   4      303.44      285.44     34.98 o
  -8  11   4        2.45       -3.17     33.81 o
  -7  11   4       82.78       38.15     26.12 o
  -6  11   4      449.73      511.64     36.74 o
  -5  11   4      919.42      891.33     45.18 o
  -4  11   4      200.71      197.36     27.98 o
  -3  11   4        1.23       -0.13     24.02 o
  -2  11   4       94.16      126.33     25.65 o
  -1  11   4      119.90       78.49     48.27 o
   0  11   4      239.72      247.03     32.05 o
   1  11   4        4.42       12.11     24.02 o
   2  11   4      407.07      361.70     20.37 o
   3  11   4        1.21       48.91     13.19 o
   4  11   4      390.12      400.91     24.82 o
   5  11   4       65.52       58.71     16.14 o
   6  11   4       71.89       70.63     17.01 o
   7  11   4      641.54      644.98     31.46 o
   8  11   4        8.64       63.43     38.24 o
   9  11   4      273.51      202.36     60.16 o
  10  11   4       62.68       88.02     20.05 o
  11  11   4      198.72      203.01     24.50 o
  12  11   4      314.40      382.30     78.58 o
  13  11   4        0.56       17.80     18.72 o
  14  11   4        2.90       21.92     34.04 o
  15  11   4      360.41      341.85     46.17 o
 -12  12   4      244.96      331.69     52.23 o
 -11  12   4      169.78      131.10     27.79 o
 -10  12   4       68.20       49.06     96.07 o
  -9  12   4      297.53      319.90     57.36 o
  -8  12   4        6.45      -19.10     21.91 o
  -7  12   4       91.37       42.36     82.55 o
  -6  12   4      217.76      254.87     64.83 o
  -5  12   4      311.08      295.18     33.13 o
  -4  12   4       18.00      -31.71     31.71 o
  -3  12   4      711.14      736.91     44.50 o
  -2  12   4       40.51       14.60     21.25 o
  -1  12   4        8.36       65.29     36.38 o
   0  12   4       17.87       26.58     32.18 o
   1  12   4      200.41      160.15     28.87 o
   2  12   4        0.52      -20.50     30.78 o
   3  12   4       40.38       57.30     59.70 o
   4  12   4       48.26       79.54     26.89 o
   5  12   4       14.56       13.28     31.71 o
   6  12   4        9.57      -29.85     29.85 o
   7  12   4       98.61      124.75     19.45 o
   8  12   4      203.41      184.02     21.94 o
   9  12   4        0.68      -14.69     14.69 o
  10  12   4        6.77       20.86     18.42 o
  11  12   4      422.52      501.20     33.04 o
  12  12   4       25.42       86.53     55.03 o
  -7  13   4       23.53       68.57     64.83 o
  -6  13   4      272.36      329.34     35.91 o
  -5  13   4       16.30       22.41     25.23 o
  -4  13   4       12.43       42.91     27.62 o
  -3  13   4       52.76       12.70     24.43 o
  -2  13   4      214.41      316.49     34.43 o
  -1  13   4       23.44        5.12     23.56 o
   0  13   4      391.89      424.74     38.24 o
   1  13   4       88.46      100.70     27.09 o
   2  13   4       35.27      126.28     30.11 o
   3  13   4       44.61       50.37     38.71 o
   4  13   4      357.76      366.06     36.32 o
   5  13   4       87.58      120.91     30.34 o
   6  13   4       16.68       82.28     31.28 o
   7  13   4      155.27      223.02     46.40 o
 -27   1   5       10.63       13.50     17.25 o
 -26   1   5        3.78       27.85     21.54 o
 -25   1   5        1.77       25.97     11.34 o
 -24   1   5      320.92      347.25     20.95 o
 -23   1   5       22.70       45.90     20.67 o
 -22   1   5      760.46      714.02     26.12 o
 -21   1   5       26.88       51.51     12.51 o
 -20   1   5      168.42      152.02     19.79 o
 -19   1   5       39.28       40.76     11.46 o
 -18   1   5      106.27      103.38     12.22 o
 -17   1   5       31.59        8.96     11.02 o
 -16   1   5     2949.91     2858.48     59.60 o
 -15   1   5       74.30       61.88     15.28 o
 -14   1   5      353.95      341.81     16.35 o
 -13   1   5       25.18       29.02     10.19 o
 -12   1   5     4950.43     5079.52     96.02 o
 -11   1   5       52.26       72.28     13.53 o
 -10   1   5     2494.46     2408.31     42.98 o
  -9   1   5       49.05       55.35      5.49 o
  -8   1   5      723.26      641.15     13.69 o
  -7   1   5       45.17       51.86      5.52 o
  -6   1   5     6895.72     6488.62    130.09 o
  -5   1   5      328.92      306.27     13.19 o
  -4   1   5      576.08      568.00     17.78 o
  -3   1   5      135.93      114.41     11.25 o
  -2   1   5     5414.56     5281.02    106.42 o
  -1   1   5     1430.40     1412.35     33.21 o
   0   1   5       20.14       41.50      6.13 o
   1   1   5      645.25      630.77     15.91 o
   2   1   5     6819.49     6834.11    109.86 o
   3   1   5       38.23       47.51      5.76 o
   4   1   5      481.03      504.46     16.83 o
   5   1   5      321.40      342.62     11.05 o
   6   1   5     1836.30     1946.79     38.03 o
   7   1   5      134.86      123.63     12.85 o
   8   1   5    14109.41    14104.22    291.15 o
   9   1   5      238.65      234.98     15.96 o
  10   1   5      128.31      169.16     12.72 o
  11   1   5      366.24      360.26     22.57 o
  12   1   5     1774.28     1947.40     63.81 o
  13   1   5       58.44       39.09     17.14 o
  14   1   5      325.07      294.33     22.42 o
  15   1   5      215.76      214.18     28.68 o
  16   1   5      401.40      380.22     84.18 o
  17   1   5      131.81      140.17     30.55 o
  18   1   5     1467.35     1507.03    131.28 o
  19   1   5       96.85      148.89     45.47 o
  20   1   5      235.36      211.31     21.74 o
  21   1   5      402.62      398.08     28.64 o
  22   1   5      122.33      100.47     53.87 o
  23   1   5       42.57       50.58     22.85 o
  24   1   5      325.80      318.81     27.02 o
  25   1   5        3.35       -7.84     17.77 o
  26   1   5      125.42      136.59     22.75 o
  27   1   5        5.70        9.16     19.99 o
 -26   2   5       72.90       67.60     14.81 o
 -25   2   5       88.82      123.40     23.29 o
 -24   2   5      104.27      106.32     13.55 o
 -23   2   5      738.66      758.28     26.33 o
 -22   2   5       64.62       61.38     17.70 o
 -21   2   5      348.95      370.60     19.59 o
 -20   2   5      377.96      352.01     17.21 o
 -19   2   5     1877.15     1949.12     45.61 o
 -18   2   5        6.62       17.47     18.78 o
 -17   2   5      554.68      520.97     20.96 o
 -16   2   5       10.68       18.94     18.44 o
 -15   2   5       76.62       89.85     13.64 o
 -14   2   5        1.83      -11.01     11.01 o
 -13   2   5       53.10       44.59     13.13 o
 -12   2   5      210.63      241.55     13.51 o
 -11   2   5       87.62       57.71      9.76 o
 -10   2   5        0.01       11.99      8.13 o
  -9   2   5      305.22      316.03     11.48 o
  -8   2   5       19.79       19.06      9.09 o
  -7   2   5      563.05      555.34     19.01 o
  -6   2   5     1255.49     1185.63     30.13 o
  -5   2   5     5091.89     5201.24    106.08 o
  -4   2   5     1444.68     1355.19     32.94 o
  -3   2   5     2557.61     2782.73     52.87 o
  -2   2   5      382.99      335.62     12.16 o
  -1   2   5     3625.52     3544.98     58.83 o
   0   2   5      230.46      209.02      8.26 o
   1   2   5      381.05      499.40     12.62 o
   2   2   5       27.42       25.94      5.46 o
   3   2   5     8195.78     8417.25    133.33 o
   4   2   5      576.35      545.51     13.80 o
   5   2   5     1104.81     1125.49     22.29 o
   6   2   5       16.18       42.83      6.14 o
   7   2   5        0.92       13.23      5.61 o
   8   2   5       27.70       22.46      5.01 o
   9   2   5      267.75      320.79     13.01 o
  10   2   5      156.02      137.75     11.11 o
  11   2   5       61.62       85.91      8.50 o
  12   2   5     1376.10     1444.59     40.02 o
  13   2   5      404.12      476.85     20.25 o
  14   2   5       12.80       50.36     16.16 o
  15   2   5     4098.85     4057.48     94.89 o
  16   2   5      920.35      895.76     49.43 o
  17   2   5      148.09      148.96     29.61 o
  18   2   5     1179.55     1199.61     37.39 o
  19   2   5     2094.60     2368.04     63.38 o
  20   2   5      385.11      366.30     28.19 o
  21   2   5     1137.09     1119.92     78.58 o
  22   2   5        0.00       -9.29     17.69 o
  23   2   5       11.73       48.76     20.99 o
  24   2   5       24.46       21.34     47.80 o
  25   2   5       28.86       60.52     59.00 o
  26   2   5       18.30      103.53     42.44 o
 -26   3   5      163.98      234.76     22.83 o
 -25   3   5        0.55       22.11     18.85 o
 -24   3   5      264.89      261.70     36.57 o
 -23   3   5       49.08       49.25     13.05 o
 -22   3   5       22.82        3.26     15.62 o
 -21   3   5       16.21       63.69     13.88 o
 -20   3   5       58.57       79.73     16.97 o
 -19   3   5       13.74       45.35     10.61 o
 -18   3   5       27.23       33.88     12.45 o
 -17   3   5      148.32      185.94     14.89 o
 -16   3   5     1047.38     1084.92     29.92 o
 -15   3   5      206.72      205.51     14.12 o
 -14   3   5       25.50       26.09     16.03 o
 -13   3   5       77.06       74.31     18.24 o
 -12   3   5     1466.67     1554.25     35.82 o
 -11   3   5      161.94      178.70      9.89 o
 -10   3   5     1319.39     1389.70     29.14 o
  -9   3   5      282.78      295.59     11.35 o
  -8   3   5     6391.45     6697.99    108.41 o
  -7   3   5      181.63      147.62      9.87 o
  -6   3   5      880.74     1088.26     25.48 o
  -5   3   5      392.70      373.90     13.58 o
  -4   3   5      242.60      284.74     12.01 o
  -3   3   5       15.53       25.54      7.05 o
  -2   3   5     7670.22     7760.63    123.65 o
  -1   3   5       78.75       78.74      6.45 o
   0   3   5       36.55       80.00      9.22 o
   1   3   5      304.56      307.36     11.62 o
   2   3   5      751.12      710.10     18.00 o
   3   3   5       17.88       26.90      5.82 o
   4   3   5      990.91     1008.66     21.12 o
   5   3   5      113.60      118.65     10.89 o
   6   3   5      673.30      816.64     18.51 o
   7   3   5     1832.93     1838.47     34.03 o
   8   3   5     1546.53     1686.76     31.82 o
   9   3   5        0.01       12.53      7.41 o
  10   3   5     2277.89     2409.00     49.63 o
  11   3   5      688.00      665.68     20.51 o
  12   3   5        0.35       15.82      8.05 o
  13   3   5       43.51       57.68     16.45 o
  14   3   5     1912.25     1895.87     50.38 o
  15   3   5      824.67      834.29     28.89 o
  16   3   5     4643.77     4929.30    113.43 o
  17   3   5     1330.16     1277.72     38.83 o
  18   3   5      648.68      589.73     24.80 o
  19   3   5        2.65       23.30     25.29 o
  20   3   5     1063.66     1025.83     45.83 o
  21   3   5       10.10      -14.17     14.17 o
  22   3   5      922.86      901.25     43.36 o
  23   3   5      179.87      201.63     26.13 o
  24   3   5       65.30       56.75     23.09 o
  25   3   5       79.86      110.98     23.98 o
  26   3   5      177.94      171.07     23.91 o
 -25   4   5        2.71       75.49     19.93 o
 -24   4   5        2.55       43.17     15.42 o
 -23   4   5      801.04      700.62     25.72 o
 -22   4   5        8.90       13.12     16.74 o
 -21   4   5        4.44       51.47     15.90 o
 -20   4   5       99.95       73.10     29.38 o
 -19   4   5      602.75      587.07     22.60 o
 -18   4   5      134.34      137.47     14.31 o
 -17   4   5      390.25      379.55     18.71 o
 -16   4   5      362.03      394.75     18.79 o
 -15   4   5     1900.61     1931.88     44.53 o
 -14   4   5      249.50      253.20     16.07 o
 -13   4   5       10.07       21.65     11.65 o
 -12   4   5       22.25       21.10     10.18 o
 -11   4   5        9.30        7.74     14.27 o
 -10   4   5       33.53       32.35     10.75 o
  -9   4   5     2170.28     2329.53     42.91 o
  -8   4   5      475.85      502.80     14.81 o
  -7   4   5     4889.04     5235.34     86.53 o
  -6   4   5      406.19      403.60     17.10 o
  -5   4   5       24.71       16.63      8.55 o
  -4   4   5        2.61       -0.58      6.52 o
  -3   4   5     2181.75     2409.04     48.26 o
  -2   4   5       51.72       73.20     10.06 o
  -1   4   5     3152.71     3170.79     68.71 o
   0   4   5      167.60      179.81     10.30 o
   1   4   5     4568.85     4482.88     81.82 o
   2   4   5        0.67        8.29      7.91 o
   3   4   5     1371.18     1476.33     28.81 o
   4   4   5     1170.03     1144.04     23.80 o
   5   4   5      660.16      713.15     17.64 o
   6   4   5     2494.46     2517.55     44.87 o
   7   4   5       22.92       54.73      7.47 o
   8   4   5        9.60        7.54      6.97 o
   9   4   5       13.17       21.39      9.09 o
  10   4   5      114.59      102.17     10.18 o
  11   4   5      123.38      117.57     11.58 o
  12   4   5       27.54       49.80     15.98 o
  13   4   5      476.83      476.82     22.13 o
  14   4   5      148.55      152.29     23.91 o
  15   4   5     5949.69     6290.42    141.31 o
  16   4   5       62.89       67.39     29.41 o
  17   4   5     1764.55     1775.85     50.18 o
  18   4   5        0.62       30.31     16.12 o
  19   4   5      177.51      115.60     21.30 o
  20   4   5      143.88      135.18     25.18 o
  21   4   5        0.08      -12.60     20.99 o
  22   4   5      277.14      241.41     29.38 o
  23   4   5       70.27      118.86     19.59 o
  24   4   5      157.71      137.83     32.88 o
  25   4   5      440.51      463.74     35.17 o
 -25   5   5       42.01       78.67     19.25 o
 -24   5   5      426.76      454.88     27.33 o
 -23   5   5      424.13      462.56     22.39 o
 -22   5   5      167.47      182.88     15.75 o
 -21   5   5       43.37       80.92     13.14 o
 -20   5   5      117.54      123.47     16.42 o
 -19   5   5      114.66      116.66     22.48 o
 -18   5   5      377.75      387.43     18.53 o
 -17   5   5      105.33      115.68     16.63 o
 -16   5   5     1299.90     1363.80     35.68 o
 -15   5   5       36.47       19.84     11.53 o
 -14   5   5      209.85      197.83     15.83 o
 -13   5   5      886.48      877.55     26.68 o
 -12   5   5        8.93       19.88     25.65 o
 -11   5   5      163.39      171.85     15.06 o
 -10   5   5      415.22      501.39     28.48 o
  -9   5   5      112.36      126.19     11.76 o
  -8   5   5     1702.01     1915.36     41.94 o
  -7   5   5      477.77      498.69     19.52 o
  -6   5   5       76.23      135.85     13.55 o
  -5   5   5      750.68      773.43     27.11 o
  -4   5   5     5868.25     6105.20    125.87 o
  -3   5   5       12.45       22.63     11.15 o
  -2   5   5      580.45      655.95     38.09 o
  -1   5   5      622.28      588.53     21.87 o
   0   5   5     1225.34     1281.81     34.52 o
   1   5   5       54.99       49.32      7.43 o
   2   5   5       27.39        5.67      7.40 o
   3   5   5      927.48      900.07     20.52 o
   4   5   5      876.32      898.39     20.83 o
   5   5   5     3346.21     3339.94     58.18 o
   6   5   5       85.17       79.85      8.39 o
   7   5   5        0.01        4.53      8.24 o
   8   5   5     1295.10     1263.90     27.13 o
   9   5   5      330.12      320.16     14.00 o
  10   5   5       19.72       14.92      8.12 o
  11   5   5      104.70      109.42     11.06 o
  12   5   5     1263.85     1309.19     32.99 o
  13   5   5      958.16      979.85     27.71 o
  14   5   5     2323.43     2341.52     60.44 o
  15   5   5      212.75      230.71     20.52 o
  16   5   5     1923.58     1977.08     53.44 o
  17   5   5     1219.20     1218.89     51.27 o
  18   5   5       51.37       80.85     36.90 o
  19   5   5        1.28       19.73     16.80 o
  20   5   5      530.51      487.33     46.17 o
  21   5   5       74.14       57.97     17.59 o
  22   5   5       39.19        0.75     16.33 o
  23   5   5       34.28       11.54     31.95 o
  24   5   5     1044.26     1290.45    130.35 o
  25   5   5        3.66        0.42     39.64 o
 -24   6   5       73.35      135.44     39.87 o
 -23   6   5      193.91      185.86     17.39 o
 -22   6   5      151.17      156.99     33.40 o
 -21   6   5      278.00      223.32     17.52 o
 -20   6   5        2.40       12.78     13.57 o
 -19   6   5       31.90       25.20     10.78 o
 -18   6   5      876.47      831.48     38.10 o
 -17   6   5      134.99      145.33     14.98 o
 -16   6   5      232.07      213.78     16.89 o
 -15   6   5     2003.59     2010.19     54.42 o
 -14   6   5     1136.27     1059.38     36.06 o
 -13   6   5     3600.78     3607.93     84.19 o
 -12   6   5      287.26      268.53     22.12 o
 -11   6   5       87.27       72.46     19.83 o
 -10   6   5      479.02      471.43     50.60 o
  -9   6   5     1608.82     1663.93     55.02 o
  -8   6   5      215.60      260.11     18.08 o
  -7   6   5      360.97      295.08     18.21 o
  -6   6   5      957.52     1018.84     31.66 o
  -5   6   5      499.40      563.63     23.24 o
  -4   6   5      764.95      790.61     27.76 o
  -3   6   5      316.85      390.86     19.58 o
  -2   6   5       14.68       50.16     13.50 o
  -1   6   5       20.52       17.00     20.50 o
   0   6   5       18.82       22.46     10.77 o
   1   6   5        8.75        4.15     11.11 o
   2   6   5      905.25      915.58     29.09 o
   3   6   5      478.01      492.94     18.18 o
   4   6   5      411.61      424.71     16.83 o
   5   6   5     2103.61     2175.67     41.09 o
   6   6   5        6.91        8.92      9.40 o
   7   6   5       49.95       57.50      8.30 o
   8   6   5      159.38      171.13     11.05 o
   9   6   5        0.33        5.78      8.35 o
  10   6   5      227.87      209.50     16.09 o
  11   6   5      266.07      279.44     14.88 o
  12   6   5      734.27      755.00     23.81 o
  13   6   5     1389.97     1419.08     35.53 o
  14   6   5       52.54       73.74     11.27 o
  15   6   5        2.71        2.80     11.65 o
  16   6   5        9.14       -2.29      9.51 o
  17   6   5       27.58        8.57     12.90 o
  18   6   5        4.14       89.54     24.72 o
  19   6   5      371.80      336.40     59.70 o
  20   6   5       22.54       21.56     18.60 o
  21   6   5      260.63      251.25     25.98 o
  22   6   5       81.94       81.85     21.69 o
  23   6   5      784.36      861.72     43.69 o
  24   6   5       54.40       86.79     25.42 o
 -23   7   5      489.53      622.27     32.54 o
 -22   7   5       18.53       18.81     15.88 o
 -21   7   5      303.91      328.66     22.98 o
 -20   7   5      166.50      172.07     18.16 o
 -19   7   5      211.23      207.90     23.27 o
 -18   7   5      128.92      114.94     52.93 o
 -17   7   5      229.00      258.69     26.22 o
 -16   7   5      844.53      876.87     41.36 o
 -15   7   5       65.34       92.81     52.23 o
 -14   7   5        8.84      -11.76     23.32 o
 -13   7   5       77.36       84.61     20.25 o
 -12   7   5       43.12       24.95     18.47 o
 -11   7   5      143.25      130.93     28.22 o
 -10   7   5       81.60       98.43     25.18 o
  -9   7   5       74.12       63.32     21.93 o
  -8   7   5       30.02       77.64     27.98 o
  -7   7   5     1379.04     1362.46     39.59 o
  -6   7   5        0.01        5.75     23.45 o
  -5   7   5     1047.73      977.00     32.14 o
  -4   7   5      534.90      598.14     25.43 o
  -3   7   5       67.79       48.50     13.52 o
  -2   7   5       94.23      106.30     16.74 o
  -1   7   5       46.20       57.57     15.88 o
   0   7   5     2503.50     2566.22     61.45 o
   1   7   5      213.82      219.73     17.74 o
   2   7   5     1704.81     1719.39     45.83 o
   3   7   5     1224.15     1174.01     30.40 o
   4   7   5      349.08      325.03     21.08 o
   5   7   5      909.92      943.26     26.46 o
   6   7   5       72.27      107.28     12.53 o
   7   7   5      162.51      182.52     22.55 o
   8   7   5       31.87       30.85     10.11 o
   9   7   5        9.14       15.53     10.60 o
  10   7   5       59.73       56.61      9.83 o
  11   7   5     2726.49     2676.15     57.07 o
  12   7   5     2246.03     2425.37     53.03 o
  13   7   5     2545.82     2504.70     57.24 o
  14   7   5      269.21      270.75     24.09 o
  15   7   5        7.34        1.52     21.79 o
  16   7   5      223.73      197.62     18.06 o
  17   7   5        1.32       24.23     14.54 o
  18   7   5      393.34      390.88     27.42 o
  19   7   5      190.90      166.42     25.16 o
  20   7   5       36.40       34.56     25.42 o
  21   7   5       22.87       89.66     20.93 o
  22   7   5       75.77       54.60     47.10 o
  23   7   5        6.85       -8.64     18.94 o
 -21   8   5       60.84      127.74     31.95 o
 -20   8   5       33.25       32.71     25.65 o
 -19   8   5       32.17       41.64     22.31 o
 -18   8   5       51.16      103.79     40.11 o
 -17   8   5      176.55      234.41     86.05 o
 -16   8   5      430.48      481.63     56.90 o
 -15   8   5      245.38      195.34     57.83 o
 -14   8   5      512.79      470.43     31.94 o
 -13   8   5      113.15      125.38     30.55 o
 -12   8   5       99.01       95.39     22.40 o
 -11   8   5      213.95      222.44     26.20 o
 -10   8   5       13.13       34.31     26.12 o
  -9   8   5     1510.16     1454.83     58.30 o
  -8   8   5      132.00       74.32     24.72 o
  -7   8   5      174.47      156.39     24.07 o
  -6   8   5      324.74      282.56     21.25 o
  -5   8   5      283.06      278.30     26.96 o
  -4   8   5     1585.83     1552.02     44.73 o
  -3   8   5     1366.76     1374.09     41.08 o
  -2   8   5      516.51      509.46     24.62 o
  -1   8   5      325.50      389.21     22.50 o
   0   8   5      546.11      557.29     25.31 o
   1   8   5     1795.59     1814.92     49.01 o
   2   8   5      287.72      265.66     20.55 o
   3   8   5      457.07      488.56     20.38 o
   4   8   5     2431.72     2437.70     53.02 o
   5   8   5      155.12      125.92     15.62 o
   6   8   5        0.34        6.44     14.27 o
   7   8   5     3122.04     3193.87     65.54 o
   8   8   5       14.58       -1.57     11.01 o
   9   8   5      237.14      201.26     25.34 o
  10   8   5      342.55      295.58     24.93 o
  11   8   5      412.53      412.74     26.05 o
  12   8   5       10.93       18.68     13.80 o
  13   8   5      172.60      183.77     28.57 o
  14   8   5      128.07       91.65     15.54 o
  15   8   5       34.71       45.72     25.42 o
  16   8   5      196.77      150.39     20.29 o
  17   8   5      224.57      252.95    104.00 o
  18   8   5       19.48        9.87     17.57 o
  19   8   5      456.68      431.66     42.44 o
  20   8   5      211.00      173.05     55.26 o
  21   8   5       19.40      -17.54     19.07 o
 -19   9   5       28.73       96.75     84.41 o
 -18   9   5       98.48      139.22     26.75 o
 -17   9   5        6.66       12.13     26.58 o
 -16   9   5        1.87       -3.25     18.58 o
 -15   9   5       27.50      -19.83     19.83 o
 -14   9   5      373.56      374.31     31.80 o
 -13   9   5      108.40       87.09     24.65 o
 -12   9   5        6.49       38.52     46.17 o
 -11   9   5       93.80      132.42     24.63 o
 -10   9   5      286.60      253.81     28.74 o
  -9   9   5        0.59       -8.16     22.62 o
  -8   9   5     4627.26     4367.50    121.19 o
  -7   9   5      223.17      235.11     26.03 o
  -6   9   5      401.70      339.10     29.34 o
  -5   9   5      505.35      541.30     33.11 o
  -4   9   5     2158.80     2085.67     55.00 o
  -3   9   5        0.03        4.77     16.90 o
  -2   9   5      503.92      544.86     26.72 o
  -1   9   5      131.64      138.37     26.90 o
   0   9   5        7.47       27.47     24.72 o
   1   9   5       70.83       90.86     15.89 o
   2   9   5      607.82      630.78     27.86 o
   3   9   5      146.41      118.32     12.76 o
   4   9   5     1846.57     1803.04     43.70 o
   5   9   5        6.30       -6.02      9.13 o
   6   9   5       66.41       60.94     14.79 o
   7   9   5      128.13      103.74     12.76 o
   8   9   5     1103.76     1075.29     30.68 o
   9   9   5        8.40       17.43     12.33 o
  10   9   5      165.65      212.68     30.89 o
  11   9   5        9.93      -10.31     11.35 o
  12   9   5       25.13       42.16     16.75 o
  13   9   5      292.99      242.79     32.49 o
  14   9   5      370.86      429.62     45.60 o
  15   9   5       30.24       12.22     15.26 o
  16   9   5       28.64       23.78     15.83 o
  17   9   5       22.34       30.31     24.72 o
  18   9   5       45.76       42.91     24.25 o
  19   9   5       38.33       19.12     22.39 o
 -17  10   5       52.87        3.21     22.90 o
 -16  10   5      550.39      555.96     45.94 o
 -15  10   5       27.87       66.65     24.86 o
 -14  10   5       50.56       70.70     31.25 o
 -13  10   5       46.78       55.45     73.69 o
 -12  10   5       13.98       -4.66     29.85 o
 -11  10   5        1.25        1.23     33.35 o
 -10  10   5      195.06      206.57     29.85 o
  -9  10   5      565.61      497.44     35.09 o
  -8  10   5       60.86       59.52     23.09 o
  -7  10   5     1224.29     1184.73     50.89 o
  -6  10   5      207.44      153.26     26.38 o
  -5  10   5     1702.04     1635.84     61.75 o
  -4  10   5      848.19      827.14     42.86 o
  -3  10   5       45.82       41.92     36.38 o
  -2  10   5      390.63      370.15     23.12 o
  -1  10   5      127.09      122.96     48.44 o
   0  10   5      979.37      943.40     35.46 o
   1  10   5      203.36      213.39     19.55 o
   2  10   5      892.09      907.63     29.53 o
   3  10   5     2065.24     1993.77     47.50 o
   4  10   5      306.33      327.46     31.97 o
   5  10   5      173.66      181.55     15.38 o
   6  10   5      382.01      374.17     18.96 o
   7  10   5      199.62      186.00     15.47 o
   8  10   5        9.77       10.73     12.48 o
   9  10   5       86.52       88.08     15.50 o
  10  10   5      112.36      110.45     16.48 o
  11  10   5      333.63      349.02     20.71 o
  12  10   5      200.72      225.99     19.28 o
  13  10   5      170.86      192.53     28.23 o
  14  10   5        0.84       33.34     27.65 o
  15  10   5        0.05      -19.12     22.85 o
 -15  11   5       50.09      101.39     26.00 o
 -14  11   5       73.80       39.39     46.40 o
 -13  11   5        3.12       43.10     23.16 o
 -12  11   5       41.49       79.96     57.60 o
 -11  11   5      308.05      327.76     34.25 o
 -10  11   5       87.61       60.21     39.41 o
  -9  11   5      190.46      172.82     28.18 o
  -8  11   5      129.69       90.57     25.87 o
  -7  11   5        8.26       55.96     35.91 o
  -6  11   5      377.77      422.35     65.06 o
  -5  11   5      251.57      226.67     41.97 o
  -4  11   5       36.13       66.48     26.22 o
  -3  11   5       92.82       81.35     42.67 o
  -2  11   5      413.86      474.75     44.07 o
  -1  11   5      178.49      183.71     78.35 o
   0  11   5       68.92       70.20     17.62 o
   1  11   5       35.50       51.42     14.96 o
   2  11   5      455.86      421.67     20.39 o
   3  11   5       13.07        6.42     12.66 o
   4  11   5      127.76      132.47     16.32 o
   5  11   5       34.03       35.21     20.06 o
   6  11   5       44.14       83.99     20.96 o
   7  11   5      175.22      160.43     15.73 o
   8  11   5      311.32      276.80     25.42 o
   9  11   5       97.57       98.07     27.98 o
  10  11   5        1.15       41.83     17.65 o
  11  11   5      465.32      488.39     35.68 o
  12  11   5      207.26      208.85     23.51 o
  13  11   5       37.30       85.50     56.66 o
  14  11   5       24.52       23.27     23.55 o
  15  11   5      125.67      166.03     38.71 o
 -11  12   5       12.01       53.63     35.91 o
 -10  12   5       16.10       38.09     24.96 o
  -9  12   5       88.10       35.47     41.74 o
  -8  12   5      240.16      220.32     52.70 o
  -7  12   5      235.61      251.81     38.94 o
  -6  12   5       20.12       87.59     28.35 o
  -5  12   5        7.22       18.99     25.65 o
  -4  12   5       25.14       69.42     32.88 o
  -3  12   5       13.40       44.77     34.98 o
  -2  12   5      229.15      297.53     49.67 o
  -1  12   5       20.76       62.81     24.57 o
   0  12   5        5.73       22.02     24.38 o
   1  12   5      137.45       92.44     54.57 o
   2  12   5        5.68      -16.49     19.95 o
   3  12   5      132.70      209.47     37.50 o
   4  12   5       70.64       47.20     24.05 o
   5  12   5       90.98       80.42     22.16 o
   6  12   5       10.23       39.22     27.36 o
   7  12   5        5.17        0.23     20.75 o
   8  12   5       24.21       16.82     22.43 o
   9  12   5        1.81       53.87     35.21 o
  10  12   5       14.31      -14.92     30.31 o
  11  12   5      957.37     1229.62     53.52 o
  -5  13   5       67.33      114.58     46.87 o
  -4  13   5       86.46      109.85     29.35 o
  -3  13   5       20.51      -23.70     23.70 o
  -2  13   5      431.74      466.61     39.74 o
  -1  13   5        0.77       79.28     43.84 o
   0  13   5       39.99       45.06     26.16 o
   1  13   5      100.48       73.02     60.86 o
   2  13   5        0.82      -13.87     47.57 o
   3  13   5       91.37      111.70     28.74 o
   4  13   5       10.80       58.28     26.66 o
   5  13   5       15.66      116.32     53.63 o
 -26   0   6      104.87      161.34     34.98 o
 -25   0   6       20.03       40.56     15.64 o
 -24   0   6      111.82       61.66     24.72 o
 -23   0   6      413.39      403.62     51.53 o
 -22   0   6      369.49      297.80     47.34 o
 -21   0   6        3.75       23.11     15.66 o
 -20   0   6     2855.11     2884.00     87.85 o
 -19   0   6        0.05       11.28     12.81 o
 -18   0   6        9.28       19.21     17.26 o
 -17   0   6      393.32      416.41     26.47 o
 -16   0   6      200.12      208.21     19.95 o
 -15   0   6      374.33      410.31     26.38 o
 -14   0   6        1.63       20.52     22.85 o
 -13   0   6      219.72      299.77     61.56 o
 -12   0   6    19849.32    21018.38    522.39 o
 -11   0   6      186.85      226.47     50.37 o
 -10   0   6     3616.11     3734.99    102.34 o
  -9   0   6     5679.53     5405.54    135.19 o
  -8   0   6     1318.16     1445.43     89.08 o
  -7   0   6     2816.57     2813.14     74.47 o
  -6   0   6     4487.36     4539.74    114.54 o
  -5   0   6       15.63       18.16      9.56 o
  -4   0   6      351.98      375.71     17.14 o
  -3   0   6      160.00      138.51     17.72 o
  -2   0   6     2205.95     2146.70     82.08 o
  -1   0   6     2624.84     2420.92     89.54 o
   0   0   6       16.02       23.32     15.39 o
   1   0   6     3145.19     2907.40     78.08 o
   2   0   6     3772.15     3635.21     95.55 o
   3   0   6      153.19      145.12     11.37 o
   4   0   6     1950.91     1855.22     80.68 o
   5   0   6      546.16      543.39     16.53 o
   6   0   6      980.22     1102.70     33.95 o
   7   0   6      760.53      739.39     24.93 o
   8   0   6      302.78      350.24     29.38 o
   9   0   6     2501.71     2478.28    107.26 o
  10   0   6     8185.59     9059.22    347.44 o
  11   0   6      433.69      510.21     37.78 o
  12   0   6      577.82      545.19     43.37 o
  13   0   6       78.69      117.06     26.58 o
  14   0   6      483.75      481.29     40.57 o
  15   0   6     1409.43     1157.53     64.83 o
  16   0   6      223.51      256.04     31.71 o
  17   0   6      838.76      756.45     52.23 o
  18   0   6      923.88     1014.82     62.03 o
  19   0   6      756.74      696.29     52.23 o
  20   0   6     1964.01     2015.65    102.60 o
  23   0   6      139.78      202.40     31.71 o
  24   0   6       55.53        3.73     22.85 o
  25   0   6       11.11      -27.05     27.05 o
  26   0   6      416.83      396.41     42.91 o
 -26   1   6       20.22       28.17     12.42 o
 -25   1   6      269.21      253.57     16.43 o
 -24   1   6       77.49      105.28     22.69 o
 -23   1   6      440.79      457.44     24.37 o
 -22   1   6        0.27        9.75     12.37 o
 -21   1   6      445.86      423.45     19.79 o
 -20   1   6        7.91      -12.26     15.03 o
 -19   1   6      101.44      109.70     11.44 o
 -18   1   6      168.53      162.03     14.31 o
 -17   1   6     1326.68     1496.09     37.48 o
 -16   1   6      815.50      801.91     25.42 o
 -15   1   6        0.05       33.26     12.74 o
 -14   1   6        2.37        6.10      9.57 o
 -13   1   6      829.19      863.28     25.15 o
 -12   1   6        4.32       30.00      9.67 o
 -11   1   6     3420.22     3620.22     70.98 o
 -10   1   6     1558.97     1527.71     30.10 o
  -9   1   6      887.31      906.01     19.29 o
  -8   1   6     3825.15     3561.45     65.01 o
  -7   1   6      197.26      203.87      9.49 o
  -6   1   6      221.36      221.32     11.79 o
  -5   1   6     1379.56     1545.20     37.03 o
  -4   1   6       28.75       51.69      8.15 o
  -3   1   6      778.09      883.86     24.03 o
  -2   1   6      596.70      557.85     17.66 o
  -1   1   6     6449.01     6599.07    131.98 o
   0   1   6     2524.64     2490.04     50.92 o
   1   1   6      308.03      271.83      8.51 o
   2   1   6      492.68      501.13     12.62 o
   3   1   6     1612.08     1705.94     31.18 o
   4   1   6      447.81      384.83     10.85 o
   5   1   6      260.29      289.20     10.59 o
   6   1   6       13.10       15.07      5.74 o
   7   1   6     1337.36     1288.97     23.99 o
   8   1   6     1829.76     1855.61     45.02 o
   9   1   6     3894.14     4248.22    121.67 o
  10   1   6     2887.49     3132.36     93.82 o
  11   1   6       31.61       39.41     13.52 o
  12   1   6      276.03      321.75     22.69 o
  13   1   6     1779.24     1772.27     61.56 o
  14   1   6      264.52      291.09     25.62 o
  15   1   6     1356.48     1479.23     87.68 o
  16   1   6      820.39      817.55     38.58 o
  17   1   6      130.70      138.61     18.28 o
  18   1   6      245.36      219.67     21.58 o
  19   1   6     5315.05     5114.01    151.49 o
  20   1   6       37.12       23.37     14.67 o
  21   1   6      189.02      234.16     37.78 o
  22   1   6        3.38      -12.80     14.65 o
  23   1   6       88.98       71.62     47.10 o
  24   1   6       45.79       31.39     16.78 o
  25   1   6       96.10      105.98     21.43 o
  26   1   6       58.37       39.54     30.78 o
 -26   2   6        4.87       73.31     34.10 o
 -25   2   6        6.27       39.94     25.98 o
 -24   2   6        0.15       70.22     15.73 o
 -23   2   6      118.76       79.65     34.54 o
 -22   2   6     2033.89     1928.40     53.60 o
 -21   2   6        7.03       43.77     14.86 o
 -20   2   6      761.80      788.31     26.99 o
 -19   2   6      169.52      152.45     17.10 o
 -18   2   6      147.61      166.72     18.37 o
 -17   2   6       82.31       96.91     14.00 o
 -16   2   6      595.93      587.37     21.48 o
 -15   2   6       73.86       71.43     11.29 o
 -14   2   6      232.37      206.63     26.32 o
 -13   2   6        0.16       -3.44     11.17 o
 -12   2   6     2397.93     2466.93     51.96 o
 -11   2   6      317.93      277.26     13.97 o
 -10   2   6      292.91      285.83     12.44 o
  -9   2   6     1338.30     1244.06     28.27 o
  -8   2   6      124.59      129.06     10.80 o
  -7   2   6     1265.11     1277.16     37.10 o
  -6   2   6     2254.57     2243.76     50.75 o
  -5   2   6        0.70        2.44      9.15 o
  -4   2   6     1531.35     1579.75     37.83 o
  -3   2   6       77.63       63.33      7.48 o
  -2   2   6      215.57      210.05     10.18 o
  -1   2   6     1852.75     1813.53     32.94 o
   0   2   6      928.00      807.17     18.34 o
   1   2   6       46.32       48.37      8.54 o
   2   2   6      224.18      228.09      8.23 o
   3   2   6      135.39      121.58      7.46 o
   4   2   6       36.15       46.43      6.51 o
   5   2   6        2.08        9.67      6.12 o
   6   2   6      440.05      357.39     17.80 o
   7   2   6     1595.19     1573.93     30.94 o
   8   2   6     1422.11     1523.06     33.66 o
   9   2   6     1134.33     1183.70     28.28 o
  10   2   6     4620.15     4845.65    109.21 o
  11   2   6      784.98      884.24     37.26 o
  12   2   6     2224.15     2497.91     78.65 o
  13   2   6       86.74      104.99     26.12 o
  14   2   6      142.56      149.19     13.47 o
  15   2   6      384.74      393.28     21.95 o
  16   2   6     1715.55     1711.19     48.04 o
  17   2   6       32.42       26.36     24.45 o
  18   2   6        0.50       36.12     12.81 o
  19   2   6      900.40      832.92     37.37 o
  20   2   6      314.89      276.92     23.94 o
  21   2   6      123.83       72.30     17.31 o
  22   2   6      135.94      117.18     20.98 o
  23   2   6        5.40       -9.33     15.60 o
  24   2   6        4.85       32.51     20.38 o
  25   2   6        4.11       41.36     29.15 o
  26   2   6      251.08      289.43     85.35 o
 -25   3   6       99.83       89.48     13.91 o
 -24   3   6       28.03       65.52     13.04 o
 -23   3   6     1340.65     1286.25     36.10 o
 -22   3   6       60.40       97.60     13.95 o
 -21   3   6       13.07       26.78     12.01 o
 -20   3   6      132.24      153.55     42.68 o
 -19   3   6     5503.11     5538.92    122.75 o
 -18   3   6      240.13      269.74     18.46 o
 -17   3   6      122.98      121.82     15.70 o
 -16   3   6        0.01       23.69     18.27 o
 -15   3   6     1389.74     1385.93     40.18 o
 -14   3   6      231.20      262.18     14.98 o
 -13   3   6       34.04       16.28      9.79 o
 -12   3   6       88.68       77.47     11.04 o
 -11   3   6      388.40      406.31     15.96 o
 -10   3   6        1.45        4.18      6.14 o
  -9   3   6     2306.88     2248.97     41.52 o
  -8   3   6      927.55      925.54     31.29 o
  -7   3   6        1.43       10.72      6.52 o
  -6   3   6       18.67       32.97      7.88 o
  -5   3   6      725.08      757.16     22.28 o
  -4   3   6        1.33        7.17      6.65 o
  -3   3   6      126.92      132.11     10.32 o
  -2   3   6       74.33       54.42      6.16 o
  -1   3   6      202.42      172.86      8.59 o
   0   3   6       20.33       32.62      6.50 o
   1   3   6        0.00        2.99      5.97 o
   2   3   6      510.18      456.83     14.54 o
   3   3   6      276.74      312.29     10.97 o
   4   3   6      396.56      417.61     12.49 o
   5   3   6     5253.74     5337.57     87.53 o
   6   3   6     1332.71     1327.35     26.42 o
   7   3   6     3005.22     3032.99     52.45 o
   8   3   6       45.16       40.29      8.18 o
   9   3   6        3.61       20.65      7.44 o
  10   3   6      211.38      214.11     12.21 o
  11   3   6      189.57      205.47     13.79 o
  12   3   6      285.20      240.72     15.70 o
  13   3   6      230.63      238.58     15.51 o
  14   3   6      250.42      244.39     15.73 o
  15   3   6     1723.63     1782.14     49.50 o
  16   3   6       71.71       80.35     12.22 o
  17   3   6     1520.15     1478.52     48.29 o
  18   3   6        2.36        2.24      9.67 o
  19   3   6     1507.33     1413.22     42.87 o
  20   3   6      644.76      645.34     26.44 o
  21   3   6       18.01       -4.04     16.01 o
  22   3   6       55.43       20.58     14.83 o
  23   3   6      124.78      144.43     22.07 o
  24   3   6        0.99       -1.07     19.59 o
  25   3   6      123.30      130.62     25.56 o
 -25   4   6       49.03       71.87     21.81 o
 -24   4   6      439.76      498.12     36.35 o
 -23   4   6       95.74      124.51     20.46 o
 -22   4   6       32.32       44.86     23.76 o
 -21   4   6       42.36       38.15     11.47 o
 -20   4   6      697.79      646.09     24.01 o
 -19   4   6     1060.81     1015.97     30.14 o
 -18   4   6        5.42       13.02     12.18 o
 -17   4   6      674.22      630.11     26.25 o
 -16   4   6      321.32      320.57     16.48 o
 -15   4   6        1.94       13.47     11.03 o
 -14   4   6      421.37      427.35     18.85 o
 -13   4   6      296.78      304.97     18.96 o
 -12   4   6      420.95      480.55     21.96 o
 -11   4   6       29.10       34.21     12.99 o
 -10   4   6      182.97      173.81     12.21 o
  -9   4   6     1045.30     1063.97     27.38 o
  -8   4   6     5168.79     5366.20     99.13 o
  -7   4   6      616.49      617.61     19.28 o
  -6   4   6     2066.44     2178.60     45.28 o
  -5   4   6       17.84       31.06      8.11 o
  -4   4   6       16.46       19.70     12.29 o
  -3   4   6      633.44      672.98     19.79 o
  -2   4   6      516.62      557.87     17.71 o
  -1   4   6       41.43       53.24      6.73 o
   0   4   6      757.35      670.65     18.04 o
   1   4   6       85.93       57.32      8.60 o
   2   4   6      111.92      149.81      9.29 o
   3   4   6       15.42       11.88      6.38 o
   4   4   6     1031.44     1029.01     22.35 o
   5   4   6      248.57      307.46     11.80 o
   6   4   6     1978.95     2230.44     40.97 o
   7   4   6       58.53       69.61      8.57 o
   8   4   6     1168.29     1230.20     29.95 o
   9   4   6      710.54      618.95     20.09 o
  10   4   6       22.78        9.88     11.35 o
  11   4   6       11.12       -8.63      9.34 o
  12   4   6      182.80      183.41     14.59 o
  13   4   6       83.84       60.32     11.36 o
  14   4   6      254.66      241.78     16.65 o
  15   4   6      546.95      572.25     23.79 o
  16   4   6     1862.61     1877.85     69.74 o
  17   4   6      322.45      323.03     24.88 o
  18   4   6       75.75       84.32     23.83 o
  19   4   6      153.67      135.24     15.52 o
  20   4   6        0.00       11.00     21.22 o
  21   4   6       49.82       17.43     51.07 o
  22   4   6      483.83      484.48     32.94 o
  23   4   6      100.89       61.64     31.25 o
  24   4   6       52.78       25.50     18.10 o
  25   4   6      340.90      377.76     92.81 o
 -24   5   6        1.35       61.01     17.10 o
 -23   5   6       12.30       74.88     16.37 o
 -22   5   6       82.19      106.75     22.95 o
 -21   5   6       33.25       78.39     27.34 o
 -20   5   6      421.39      442.72     27.70 o
 -19   5   6     1154.32     1118.88     33.33 o
 -18   5   6       82.04       59.57     16.05 o
 -17   5   6      802.35      833.15     27.15 o
 -16   5   6        8.10       11.02     24.91 o
 -15   5   6     1672.22     1756.01     48.58 o
 -14   5   6      388.88      359.94     20.38 o
 -13   5   6     1642.01     1697.96     46.83 o
 -12   5   6      224.58      196.38     26.37 o
 -11   5   6        0.66        5.60     11.16 o
 -10   5   6       77.45       72.54     11.09 o
  -9   5   6       30.73       33.33      9.50 o
  -8   5   6        1.68       32.50     17.22 o
  -7   5   6      669.96      720.51     22.09 o
  -6   5   6       31.46       30.87     14.47 o
  -5   5   6     2236.14     2390.39     56.36 o
  -4   5   6      216.63      264.44     16.46 o
  -3   5   6       71.27       83.88     12.20 o
  -2   5   6       22.01       26.71     10.91 o
  -1   5   6     2651.71     2630.12     60.21 o
   0   5   6       48.08       49.57     10.96 o
   1   5   6     1605.89     1793.43     44.16 o
   2   5   6      522.95      539.81     21.02 o
   3   5   6     2543.04     2634.45     47.30 o
   4   5   6      410.30      385.20     13.61 o
   5   5   6      121.66      136.40      9.37 o
   6   5   6       43.50       54.73      8.75 o
   7   5   6      185.40      258.72     11.88 o
   8   5   6       88.17       63.54     11.14 o
   9   5   6      248.79      261.67     15.28 o
  10   5   6      354.32      301.22     15.00 o
  11   5   6      159.44      158.36     15.42 o
  12   5   6       98.29      120.17     23.49 o
  13   5   6     4776.21     5040.13    115.76 o
  14   5   6      261.05      232.57     19.64 o
  15   5   6     1917.67     1920.25     53.50 o
  16   5   6      921.38      887.21     32.82 o
  17   5   6      618.05      630.21     37.19 o
  18   5   6      249.44      253.65     19.02 o
  19   5   6      225.97      209.45     18.27 o
  20   5   6       47.06       58.48     17.29 o
  21   5   6       66.35       95.62     18.96 o
  22   5   6        0.50       10.87     21.45 o
  23   5   6        6.75        1.85     18.69 o
  24   5   6       76.43       95.41     19.95 o
 -23   6   6      122.82      184.48     42.48 o
 -22   6   6        4.71        6.36     14.52 o
 -21   6   6       17.15       42.83     31.44 o
 -20   6   6       35.45       12.11     14.07 o
 -19   6   6       21.44        0.08     13.15 o
 -18   6   6      629.76      616.10     30.99 o
 -17   6   6      219.32      196.18     43.82 o
 -16   6   6     3576.79     3437.68     83.03 o
 -15   6   6      449.71      455.64     23.05 o
 -14   6   6     1280.79     1239.52     39.26 o
 -13   6   6      955.71      905.51     32.52 o
 -12   6   6     1479.06     1520.65     44.97 o
 -11   6   6       12.79       10.03     14.79 o
 -10   6   6        0.00       11.35     17.02 o
  -9   6   6     1018.42      995.13     32.37 o
  -8   6   6       42.76       33.73     12.96 o
  -7   6   6      447.82      424.18     21.41 o
  -6   6   6      100.66      125.75     20.74 o
  -5   6   6       78.67       73.05     16.64 o
  -4   6   6      708.17      761.55     26.81 o
  -3   6   6       54.14       59.17     20.98 o
  -2   6   6      107.99      125.85     13.86 o
  -1   6   6      340.11      390.66     32.17 o
   0   6   6       76.19      102.30     13.81 o
   1   6   6      199.17      184.48     21.72 o
   2   6   6        0.56       -9.46      9.46 o
   3   6   6      179.64      186.51     12.46 o
   4   6   6      121.54      139.19     11.59 o
   5   6   6       92.86       82.28     12.66 o
   6   6   6       36.33       31.58      9.36 o
   7   6   6      152.97      143.06     12.99 o
   8   6   6        5.74       10.89      9.96 o
   9   6   6      100.06       97.49     11.10 o
  10   6   6       38.94       29.39      9.66 o
  11   6   6        0.40       34.37     12.79 o
  12   6   6     2165.67     2235.88     49.39 o
  13   6   6      927.72      954.23     31.89 o
  14   6   6       74.34      117.22     24.22 o
  15   6   6        0.04        7.62      9.96 o
  16   6   6      993.38      973.18     32.66 o
  17   6   6        8.44       14.21     17.96 o
  18   6   6        1.10       -7.21     11.12 o
  19   6   6       12.81       18.65     32.65 o
  20   6   6       33.15        5.60     27.52 o
  21   6   6       72.59       78.97     21.69 o
  22   6   6      160.63       86.15     34.98 o
  23   6   6        2.29       17.42     34.28 o
 -22   7   6        4.23       14.46     62.03 o
 -21   7   6        2.23       35.96     27.75 o
 -20   7   6       22.73       50.80     23.09 o
 -19   7   6      369.42      280.10     26.23 o
 -18   7   6       12.21       -9.77     27.75 o
 -17   7   6      173.61      160.87     22.91 o
 -16   7   6      106.11      117.46     31.01 o
 -15   7   6     3678.67     3606.43    103.22 o
 -14   7   6       13.37       14.09     21.92 o
 -13   7   6      724.70      800.51     39.41 o
 -12   7   6       12.52       35.84     19.60 o
 -11   7   6      196.70      207.07     24.30 o
 -10   7   6        5.36       19.43     17.47 o
  -9   7   6        1.00       14.02     16.81 o
  -8   7   6      651.45      671.70     27.23 o
  -7   7   6      590.88      607.32     26.85 o
  -6   7   6        0.11       58.11     20.56 o
  -5   7   6       10.47       25.98     12.50 o
  -4   7   6      296.68      268.11     26.94 o
  -3   7   6       30.22       31.74     14.52 o
  -2   7   6        4.67       21.63     13.81 o
  -1   7   6      364.10      335.16     23.89 o
   0   7   6       13.25       15.87     13.85 o
   1   7   6       55.60       25.33     12.78 o
   2   7   6       28.23       37.44     12.77 o
   3   7   6       20.75       34.67      9.73 o
   4   7   6      231.50      189.89     13.32 o
   5   7   6        4.92       41.93     10.64 o
   6   7   6      108.39      106.01     11.73 o
   7   7   6       49.70       25.74     13.06 o
   8   7   6       12.24       -4.87      9.78 o
   9   7   6      151.35      168.04     14.98 o
  10   7   6        0.07       25.10     12.72 o
  11   7   6     4564.79     4622.03    104.58 o
  12   7   6        3.30       11.28     11.33 o
  13   7   6     1857.76     1769.52    129.42 o
  14   7   6       97.92      155.35     25.08 o
  15   7   6     3096.67     3078.78     77.17 o
  16   7   6       87.03       86.92     18.42 o
  17   7   6       30.96      113.05     22.14 o
  18   7   6       27.62       74.70     34.86 o
  19   7   6        0.20      -15.35     15.35 o
  20   7   6        0.54      -16.92     16.92 o
  21   7   6        2.73       -0.61     16.24 o
  22   7   6       97.30      179.81    106.57 o
 -20   8   6        4.17        7.33     17.14 o
 -19   8   6        5.39       19.02     37.78 o
 -18   8   6      462.26      407.78     35.21 o
 -17   8   6      171.16      182.41     28.22 o
 -16   8   6      850.89      798.13     89.54 o
 -15   8   6       11.17       15.72     18.12 o
 -14   8   6      759.58      834.75     40.86 o
 -13   8   6       13.82       17.06     32.88 o
 -12   8   6      169.54      142.43     24.98 o
 -11   8   6      127.34      102.83     39.17 o
 -10   8   6      234.58      170.01     34.74 o
  -9   8   6      334.65      297.75     37.08 o
  -8   8   6       81.11      123.50     26.12 o
  -7   8   6      944.16      926.98     32.24 o
  -6   8   6      229.70      216.55     24.04 o
  -5   8   6      119.13      150.24     17.79 o
  -4   8   6      296.09      290.64     21.52 o
  -3   8   6      115.79      145.48     28.37 o
  -2   8   6       21.27       -1.85     12.06 o
  -1   8   6      233.02      285.28     35.14 o
   0   8   6      110.27       98.87     16.48 o
   1   8   6      114.51      119.01     15.68 o
   2   8   6      490.37      508.74     24.94 o
   3   8   6        7.58       28.96     12.37 o
   4   8   6     4342.64     4446.28     86.75 o
   5   8   6       26.70       64.52     11.14 o
   6   8   6      174.15      174.74     14.26 o
   7   8   6     1000.62      991.44     34.25 o
   8   8   6      654.92      586.34     25.11 o
   9   8   6        2.75      -12.92     12.92 o
  10   8   6      130.72       98.31     13.87 o
  11   8   6        1.63        9.88     11.24 o
  12   8   6      847.69      852.24     34.36 o
  13   8   6        5.70       24.36     26.85 o
  14   8   6       55.98      112.19     25.42 o
  15   8   6       24.39       29.56     27.75 o
  16   8   6       21.41       26.96     15.49 o
  17   8   6       20.58       87.06     18.46 o
  18   8   6        0.00        8.39     22.39 o
  19   8   6       17.79       19.59     23.32 o
  20   8   6      417.41      484.09     45.24 o
 -19   9   6        3.63      -26.58     26.58 o
 -18   9   6      199.19      257.65    138.98 o
 -17   9   6      429.62      426.40     60.86 o
 -16   9   6       78.43       73.21     27.98 o
 -15   9   6       24.12       -0.04     22.09 o
 -14   9   6      348.94      335.17     32.65 o
 -13   9   6      370.35      440.56     35.16 o
 -12   9   6      187.13      152.19     26.86 o
 -11   9   6      890.59      868.71     43.34 o
 -10   9   6      527.98      508.52     37.31 o
  -9   9   6       39.60       44.86     20.74 o
  -8   9   6     1355.87     1414.05     55.73 o
  -7   9   6      312.10      375.01     31.25 o
  -6   9   6       19.53        0.95     15.61 o
  -5   9   6      345.71      390.84     23.28 o
  -4   9   6      261.22      285.14     22.01 o
  -3   9   6       87.95       91.01     15.21 o
  -2   9   6     2743.53     2714.99     67.53 o
  -1   9   6      729.94      708.85     29.48 o
   0   9   6      298.41      244.74     20.04 o
   1   9   6      512.51      508.84     26.83 o
   2   9   6      575.90      593.62     27.20 o
   3   9   6      151.24      130.49     16.09 o
   4   9   6     1715.30     1690.25     41.52 o
   5   9   6     1122.78     1154.70     32.55 o
   6   9   6      622.94      593.28     23.09 o
   7   9   6       66.31       62.18     14.38 o
   8   9   6      489.56      499.52     24.32 o
   9   9   6       33.10       18.66     18.47 o
  10   9   6       23.71       13.68     13.02 o
  11   9   6      192.41      188.00     17.46 o
  12   9   6      196.14      186.65     16.64 o
  13   9   6      333.87      307.66     20.23 o
  14   9   6       62.20       28.67     25.42 o
  15   9   6      183.21      139.63     17.92 o
  16   9   6      180.20      148.44     19.72 o
  17   9   6        0.10       -3.26     19.12 o
  18   9   6       71.52       67.16     25.65 o
  19   9   6      383.55      343.25     39.17 o
 -16  10   6      644.14      633.95     40.79 o
 -15  10   6        1.29       -7.00     33.11 o
 -14  10   6      316.19      325.44     50.37 o
 -13  10   6       23.18       82.94     70.19 o
 -12  10   6      129.50      186.67     29.78 o
 -11  10   6       62.90       34.42     22.64 o
 -10  10   6      102.75      182.23     29.92 o
  -9  10   6      341.66      264.69     28.34 o
  -8  10   6       76.99       88.15     32.88 o
  -7  10   6     1020.63      940.06     45.75 o
  -6  10   6      219.19      173.43     27.32 o
  -5  10   6      541.49      570.33     36.27 o
  -4  10   6       80.69       75.89     17.34 o
  -3  10   6       80.74       59.53     20.74 o
  -2  10   6     1385.90     1305.48     42.59 o
  -1  10   6      222.20      225.79     20.37 o
   0  10   6      934.65      863.65     33.76 o
   1  10   6       49.25       51.99     14.59 o
   2  10   6       14.01       16.62     15.35 o
   3  10   6       68.46       95.17     15.36 o
   4  10   6        4.01       41.59     12.52 o
   5  10   6      495.36      489.19     21.86 o
   6  10   6       14.73        9.74     11.67 o
   7  10   6      112.78       50.95     17.40 o
   8  10   6        0.86        6.30     34.04 o
   9  10   6      207.03      155.15     31.18 o
  10  10   6        1.21        9.61     14.36 o
  11  10   6       20.00       63.27     25.25 o
  12  10   6      124.85      136.35     32.28 o
  13  10   6       15.25       30.44     19.49 o
  14  10   6      136.85      130.96     19.27 o
  15  10   6      203.95      218.58     22.42 o
  16  10   6       37.46       58.57     53.17 o
 -14  11   6       20.34      -16.46     22.91 o
 -13  11   6      447.25      403.59     36.23 o
 -12  11   6       65.92       35.63     25.04 o
 -11  11   6      164.41      144.76     26.84 o
 -10  11   6        3.26       36.23     29.85 o
  -9  11   6      143.68      213.30     46.87 o
  -8  11   6      383.56      391.25     35.11 o
  -7  11   6       44.88       80.02     24.53 o
  -6  11   6      125.72      177.23     30.34 o
  -5  11   6        3.53       -0.60     21.98 o
  -4  11   6      392.97      381.65     35.31 o
  -3  11   6        6.70       22.62     23.74 o
  -2  11   6      537.77      529.77     28.61 o
  -1  11   6       49.65       19.02     28.27 o
   0  11   6      347.63      343.90     23.24 o
   1  11   6        7.64        4.76     48.97 o
   2  11   6      128.58      134.57     15.35 o
   3  11   6        8.03       22.62     30.18 o
   4  11   6       78.34       54.79     13.13 o
   5  11   6      326.98      288.67     23.76 o
   6  11   6      179.54      157.84     18.38 o
   7  11   6      214.07      254.47     25.24 o
   8  11   6      418.65      437.04     24.25 o
   9  11   6       40.41       29.71     25.97 o
  10  11   6       62.23       75.82     15.44 o
  11  11   6      647.46      734.63     38.39 o
  12  11   6      298.57      323.33     29.15 o
  13  11   6       54.37       89.01     23.50 o
 -10  12   6       16.25       48.13     26.69 o
  -9  12   6       42.93        4.23     22.03 o
  -8  12   6       93.72       93.42     27.28 o
  -7  12   6       19.57       61.83     28.64 o
  -6  12   6       16.79       72.92     79.75 o
  -5  12   6        7.47      -16.32     29.38 o
  -4  12   6       20.49       13.10     23.57 o
  -2  12   6      241.82      316.09     61.09 o
  -1  12   6        0.49       97.47     39.64 o
   0  12   6       35.83       12.83     38.48 o
   1  12   6       62.83      115.12     15.37 o
   2  12   6       31.09       38.47     24.91 o
   3  12   6       49.64       37.20     14.24 o
   4  12   6       85.20      116.53     30.95 o
   5  12   6      185.46      203.38     47.10 o
   6  12   6      208.30      245.48     45.00 o
   7  12   6       86.68      126.76     37.31 o
   8  12   6      599.22      587.51     35.97 o
   9  12   6      184.86      199.84     29.85 o
 -25   1   7        7.58       11.24     24.74 o
 -24   1   7       13.31       37.02     19.31 o
 -23   1   7        0.47      -10.99     15.97 o
 -22   1   7        3.86       13.26     14.78 o
 -21   1   7        0.98       29.56     11.17 o
 -20   1   7        0.80       18.55     12.76 o
 -19   1   7       28.24       66.92     12.54 o
 -18   1   7       75.60       89.37     12.00 o
 -17   1   7        4.78       10.26      9.58 o
 -16   1   7       59.08       71.13     13.13 o
 -15   1   7       41.01       41.32     10.61 o
 -14   1   7        1.87        9.00     13.13 o
 -13   1   7      249.05      256.08     31.77 o
 -12   1   7     2332.03     2352.34     57.08 o
 -11   1   7      361.18      330.18     51.07 o
 -10   1   7      217.41      252.42     19.27 o
  -9   1   7       62.46       59.43     12.48 o
  -8   1   7     1203.12     1230.91     35.68 o
  -7   1   7       12.42        0.33      7.60 o
  -6   1   7       19.44       42.14     17.99 o
  -5   1   7      349.68      350.05     15.21 o
  -4   1   7       62.04       75.20     10.36 o
  -3   1   7      448.00      403.88     20.45 o
  -2   1   7     7769.70     7840.34    156.49 o
  -1   1   7        0.14       10.36      5.70 o
   0   1   7     5769.21     5661.72    101.23 o
   1   1   7      493.92      493.20     14.79 o
   2   1   7     1559.98     1519.52     28.86 o
   3   1   7       71.54       68.22      6.29 o
   4   1   7     4854.40     4754.77     78.61 o
   5   1   7      378.70      373.25     12.34 o
   6   1   7     1098.62     1198.66     26.59 o
   7   1   7      756.33      757.25     23.26 o
   8   1   7     3270.69     3466.45    147.37 o
   9   1   7      134.98      140.93     15.97 o
  10   1   7      609.29      663.33     30.66 o
  11   1   7       90.65       85.61     16.09 o
  12   1   7      295.40      328.74     25.65 o
  13   1   7      190.35      218.40     20.41 o
  14   1   7      225.52      264.19     30.55 o
  15   1   7       36.24       90.22     33.35 o
  16   1   7       59.92      105.62     17.47 o
  17   1   7      551.80      558.00     31.48 o
  18   1   7      480.08      427.53     28.27 o
  19   1   7       30.67        8.91     20.29 o
  20   1   7      530.23      523.53     33.07 o
  21   1   7       88.55       78.59     18.13 o
  22   1   7       87.08       64.19     17.97 o
  23   1   7       16.33       13.71     16.81 o
  24   1   7      134.33      159.54     28.34 o
  25   1   7      279.88      287.22     26.51 o
 -25   2   7       81.99      103.74     17.65 o
 -24   2   7       26.49       22.40     13.23 o
 -23   2   7      640.52      640.65     29.49 o
 -22   2   7       83.91       83.48     34.08 o
 -21   2   7     1038.36      951.05     41.69 o
 -20   2   7       14.80       21.67     13.41 o
 -19   2   7      267.11      262.79     19.58 o
 -18   2   7      250.46      247.39     19.01 o
 -17   2   7      338.27      347.68     25.78 o
 -16   2   7      454.35      426.57     21.99 o
 -15   2   7     1374.16     1458.37     36.13 o
 -14   2   7        8.53        7.97      9.74 o
 -13   2   7      377.58      400.66     19.61 o
 -12   2   7      637.92      635.70     24.17 o
 -11   2   7     1237.19     1225.37     35.00 o
 -10   2   7       28.18       32.02     21.69 o
  -9   2   7      273.46      280.19     14.88 o
  -8   2   7      115.36      111.35     10.69 o
  -7   2   7      274.35      292.67     14.37 o
  -6   2   7       43.24       57.71      9.76 o
  -5   2   7      761.69      901.96     25.71 o
  -4   2   7       17.77       33.51     14.92 o
  -3   2   7     2180.52     2440.79     42.89 o
  -2   2   7        2.84        5.28      5.49 o
  -1   2   7       56.81       58.88      6.33 o
   0   2   7      515.45      563.69     14.39 o
   1   2   7    11238.17    11378.80    178.96 o
   2   2   7      940.13      912.11     18.12 o
   3   2   7       16.50       26.22      5.57 o
   4   2   7        1.20       10.87      5.93 o
   5   2   7     3277.47     3192.88     54.60 o
   6   2   7      672.55      645.07     15.79 o
   7   2   7     4105.82     4405.34     83.76 o
   8   2   7        2.98       13.42      7.84 o
   9   2   7      617.39      696.37     24.31 o
  10   2   7       18.99       31.70     12.97 o
  11   2   7     2862.31     3174.75     76.33 o
  12   2   7       77.36       86.75     11.56 o
  13   2   7       44.62       40.42     13.82 o
  14   2   7       15.10       43.10     11.45 o
  15   2   7       31.41       27.92     22.99 o
  16   2   7      117.50      119.95     27.06 o
  17   2   7     2925.68     3040.51     76.26 o
  18   2   7       44.91       59.58     14.37 o
  19   2   7      210.47      219.55     16.74 o
  20   2   7      107.12      104.71     14.14 o
  21   2   7      360.86      285.40     41.23 o
  22   2   7       28.54      -10.84     16.89 o
  23   2   7       51.62       33.04     17.77 o
  24   2   7        1.25        3.69     20.05 o
  25   2   7       25.56       71.55     22.78 o
 -25   3   7        8.52       10.73     13.32 o
 -24   3   7       43.42       82.38     32.94 o
 -23   3   7       69.49      132.75     14.94 o
 -22   3   7       16.48       32.49     19.45 o
 -21   3   7       45.38       65.03     13.03 o
 -20   3   7      986.90     1061.62     35.77 o
 -19   3   7     1388.51     1414.54     48.27 o
 -18   3   7     2142.43     2373.66     61.47 o
 -17   3   7      357.85      319.73     42.27 o
 -16   3   7     2185.51     2191.40     56.32 o
 -15   3   7       61.65       93.51     17.79 o
 -14   3   7     1116.90     1136.75     42.37 o
 -13   3   7     1018.41      973.60     41.27 o
 -12   3   7      696.56      699.54     32.57 o
 -11   3   7      541.51      542.99     21.34 o
 -10   3   7      214.81      237.82     11.83 o
  -9   3   7       22.45        9.78      8.95 o
  -8   3   7      162.56      197.96     13.06 o
  -7   3   7        6.24       -3.25      7.37 o
  -6   3   7     2589.83     2698.75     71.02 o
  -5   3   7      197.53      235.81     11.87 o
  -4   3   7       34.04       29.58      8.12 o
  -3   3   7        5.14        2.94      5.43 o
  -2   3   7      367.96      413.24     12.44 o
  -1   3   7      277.18      300.25     15.91 o
   0   3   7        0.00       -2.23      6.51 o
   1   3   7       12.79       20.81      5.67 o
   2   3   7        2.49        4.40      5.83 o
   3   3   7       18.36       23.90      8.22 o
   4   3   7     3762.80     4046.95     68.10 o
   5   3   7       71.46       85.58      7.69 o
   6   3   7      535.38      524.50     14.50 o
   7   3   7      397.21      401.80     15.17 o
   8   3   7     3807.19     4024.68     77.97 o
   9   3   7        4.82       11.76      8.98 o
  10   3   7     1491.83     1496.05     41.49 o
  11   3   7       15.63       15.94      9.92 o
  12   3   7       32.04       48.93     12.96 o
  13   3   7       86.13       86.21     11.78 o
  14   3   7      998.56     1025.85     33.87 o
  15   3   7      113.39      130.65     13.37 o
  16   3   7      212.72      192.79     15.57 o
  17   3   7       78.76       69.95     11.63 o
  18   3   7      385.55      393.30     38.62 o
  19   3   7        0.00       -3.60     18.89 o
  20   3   7      519.55      524.19     24.18 o
  21   3   7      290.55      324.43     19.38 o
  22   3   7       61.41       50.59     18.82 o
  23   3   7       19.15       25.63     18.42 o
  24   3   7       70.61       59.98     33.11 o
  25   3   7        3.17       47.10     18.47 o
 -24   4   7      259.82      273.63     19.10 o
 -23   4   7      464.67      515.62     46.51 o
 -22   4   7       76.30      117.85     17.64 o
 -21   4   7       78.63      102.55     16.61 o
 -20   4   7       28.23       90.74     22.42 o
 -19   4   7     9129.73     9134.74    170.53 o
 -18   4   7       64.05       39.07     18.00 o
 -17   4   7     1241.33     1224.29     38.04 o
 -16   4   7       23.94       35.34     25.42 o
 -15   4   7       32.16       58.72     16.39 o
 -14   4   7       10.70       12.50     14.71 o
 -13   4   7       68.64       60.46     13.07 o
 -12   4   7     1032.63      889.86     36.05 o
 -11   4   7      554.49      517.70     19.59 o
 -10   4   7      208.75      218.07     13.38 o
  -9   4   7      700.68      699.33     21.40 o
  -8   4   7      593.19      585.08     19.73 o
  -7   4   7     3228.07     3095.21     61.46 o
  -6   4   7        4.98       -4.81      9.09 o
  -5   4   7      125.18      155.97     14.67 o
  -4   4   7        8.36        8.10      7.11 o
  -3   4   7     7500.81     7332.17    131.47 o
  -2   4   7        3.00       -3.63      8.03 o
  -1   4   7       68.55       55.95      9.69 o
   0   4   7      184.39      215.86     13.60 o
   1   4   7       21.75       54.93      8.12 o
   2   4   7       70.15       87.71      9.00 o
   3   4   7      770.85      839.17     20.06 o
   4   4   7       64.91       61.44      8.92 o
   5   4   7     5659.37     5970.29     98.04 o
   6   4   7      280.57      274.78     12.26 o
   7   4   7      182.62      238.97     17.30 o
   8   4   7        1.47       31.60     10.06 o
   9   4   7     2566.12     2553.91     53.39 o
  10   4   7      190.25      213.35     20.28 o
  11   4   7      646.51      626.42     23.88 o
  12   4   7      339.18      359.21     19.01 o
  13   4   7     2827.42     2930.33     72.35 o
  14   4   7      169.72      190.21     15.93 o
  15   4   7       89.76      128.15     28.49 o
  16   4   7      904.54      919.52     32.07 o
  17   4   7       44.86       68.26     21.81 o
  18   4   7       18.38       18.79     13.11 o
  19   4   7      639.85      589.03     25.99 o
  20   4   7        0.01       24.25     35.44 o
  21   4   7      484.05      485.88     59.93 o
  22   4   7      195.90      169.03     21.43 o
  23   4   7       64.31      120.67     84.65 o
  24   4   7       69.01       90.45     42.67 o
 -23   5   7       61.87       91.28     25.58 o
 -22   5   7      474.24      458.30     21.82 o
 -21   5   7       22.39       23.90     20.60 o
 -20   5   7      250.89      214.50     18.55 o
 -19   5   7      205.19      179.73     29.06 o
 -18   5   7     1043.98      979.51     34.89 o
 -17   5   7      715.30      706.36     28.52 o
 -16   5   7      371.58      341.61     21.93 o
 -15   5   7      220.86      215.20     17.22 o
 -14   5   7      470.85      463.16     22.88 o
 -13   5   7        6.16       28.23     11.79 o
 -12   5   7      129.60      154.52     15.62 o
 -11   5   7      158.39      143.81     29.69 o
 -10   5   7        1.44        6.06     14.61 o
  -9   5   7      231.95      222.07     14.54 o
  -8   5   7     1073.54     1078.07     28.30 o
  -7   5   7     1192.11     1223.45     31.09 o
  -6   5   7        1.50       16.47     13.66 o
  -5   5   7        1.13        4.96     13.93 o
  -4   5   7     1154.67     1148.91     33.16 o
  -3   5   7       28.04       48.46     11.73 o
  -2   5   7      267.60      294.76     17.33 o
  -1   5   7      669.38      682.12     32.03 o
   0   5   7      117.15      123.81     13.56 o
   1   5   7      218.48      212.77     14.87 o
   2   5   7     1941.02     1999.60     48.45 o
   3   5   7        6.62       29.06      8.78 o
   4   5   7     1324.89     1370.68     32.46 o
   5   5   7     2026.57     2097.47     44.63 o
   6   5   7      274.25      344.38     15.13 o
   7   5   7      206.76      222.49     13.57 o
   8   5   7      115.15      125.13     18.58 o
   9   5   7      129.64      129.73     11.24 o
  10   5   7      222.56      252.57     15.16 o
  11   5   7        7.10       23.62     11.25 o
  12   5   7      841.92      810.44     29.50 o
  13   5   7      775.48      762.76     32.15 o
  14   5   7      477.06      507.82     22.04 o
  15   5   7      537.84      553.19     23.89 o
  16   5   7      154.40      172.46     37.24 o
  17   5   7       33.79       19.25     11.48 o
  18   5   7        0.94       10.74     16.59 o
  19   5   7      121.73      110.22     15.05 o
  20   5   7      322.55      357.98     24.47 o
  21   5   7      755.53      721.52     38.91 o
  22   5   7      116.98      106.10     22.09 o
  23   5   7       47.47       67.99     45.70 o
 -22   6   7      106.91       77.09     15.68 o
 -21   6   7       66.78       84.56     18.72 o
 -20   6   7      166.66      179.59     19.63 o
 -19   6   7       12.08       24.73     25.65 o
 -18   6   7       20.38       42.35     29.81 o
 -17   6   7      467.92      501.57     24.98 o
 -16   6   7      161.67      125.93     35.39 o
 -15   6   7     3504.73     3462.52     83.17 o
 -14   6   7        0.71       12.19     15.81 o
 -13   6   7       59.21       57.91     12.72 o
 -12   6   7        5.45       11.39     12.29 o
 -11   6   7      339.90      311.09     22.98 o
 -10   6   7      143.68      157.43     21.68 o
  -9   6   7        3.18       30.58     11.50 o
  -8   6   7       24.51       -8.07     14.92 o
  -7   6   7       17.90        7.15     10.96 o
  -6   6   7      728.02      772.11     27.91 o
  -5   6   7     2701.32     2844.38     66.49 o
  -4   6   7        1.86        7.79     12.83 o
  -3   6   7        5.80        4.02     11.06 o
  -2   6   7       62.62       69.80     13.48 o
  -1   6   7       24.85       36.32     11.87 o
   0   6   7      642.73      639.40     24.39 o
   1   6   7     6002.30     6179.80    129.14 o
   2   6   7     1084.00     1132.20     33.06 o
   3   6   7        4.93        2.23     17.83 o
   4   6   7      405.19      434.26     17.86 o
   5   6   7      802.66      812.48     26.86 o
   6   6   7       16.15       29.54     10.51 o
   7   6   7      427.86      441.86     20.47 o
   8   6   7      279.70      341.58     19.01 o
   9   6   7     1339.30     1337.88     39.10 o
  10   6   7      252.64      289.21     18.67 o
  11   6   7      517.99      415.87     24.57 o
  12   6   7      385.51      415.44     25.96 o
  13   6   7     1455.99     1553.10     60.11 o
  14   6   7       20.59       33.00     17.50 o
  15   6   7        0.83       -4.17     10.79 o
  16   6   7      505.92      495.42     24.22 o
  17   6   7      413.68      456.88     43.46 o
  18   6   7        9.05       37.47     34.04 o
  19   6   7       50.00       72.62     16.07 o
  20   6   7      173.99      144.30     26.82 o
  21   6   7       11.53       25.65     27.05 o
  22   6   7       99.19      112.36     42.44 o
 -21   7   7      168.39      145.43     29.70 o
 -20   7   7        8.40       31.28     31.10 o
 -19   7   7       12.23       14.37     27.35 o
 -18   7   7      234.31      263.09     39.92 o
 -17   7   7       34.07       36.48     33.58 o
 -16   7   7      356.43      299.67     30.02 o
 -15   7   7      943.91      838.83     39.36 o
 -14   7   7      231.59      145.17     24.37 o
 -13   7   7      577.49      633.86     33.26 o
 -12   7   7       65.73       69.02     39.87 o
 -11   7   7      117.43      149.35     63.89 o
 -10   7   7       33.66       39.24     21.37 o
  -9   7   7        2.74      -13.22     13.81 o
  -8   7   7        2.90      -14.93     14.93 o
  -7   7   7      661.67      609.54     29.90 o
  -6   7   7      467.15      491.91     23.11 o
  -5   7   7      561.20      595.37     27.13 o
  -4   7   7      237.67      250.60     27.30 o
  -3   7   7      215.33      216.94     19.00 o
  -2   7   7        9.26       12.03     17.39 o
  -1   7   7      204.11      212.11     17.88 o
   0   7   7       54.13       72.12     30.38 o
   1   7   7      101.03       95.92     14.64 o
   2   7   7       57.63       26.57     12.24 o
   3   7   7      759.04      790.02     24.99 o
   4   7   7       25.48       42.19     15.62 o
   5   7   7      151.64      206.82     23.49 o
   6   7   7      132.42      127.78     14.53 o
   7   7   7      280.66      277.95     18.73 o
   8   7   7     1087.11     1105.71     35.08 o
   9   7   7       25.26       18.31     11.17 o
  10   7   7        1.13       -4.88     13.36 o
  11   7   7        6.84        8.92     11.75 o
  12   7   7     2887.30     3024.29     91.79 o
  13   7   7        5.34      -12.32     12.32 o
  14   7   7      506.62      483.95     35.21 o
  15   7   7       17.98       31.08     13.51 o
  16   7   7       42.32       38.09     32.65 o
  17   7   7        0.98       10.48     35.91 o
  18   7   7       78.24       86.14     48.74 o
  19   7   7      116.30       91.41     27.52 o
  20   7   7       17.82       54.10     25.18 o
  21   7   7      119.70       79.99     48.97 o
 -20   8   7       62.67       66.22     21.44 o
 -19   8   7      348.67      279.64    100.27 o
 -18   8   7      289.14      265.04     28.60 o
 -17   8   7       16.12       29.22     37.08 o
 -16   8   7        9.07       27.67     21.88 o
 -15   8   7        9.93       78.82     29.38 o
 -14   8   7       26.26       64.06     55.96 o
 -13   8   7        8.29       14.42     21.69 o
 -12   8   7        1.37       40.11     28.45 o
 -11   8   7      378.80      340.00     67.39 o
 -10   8   7       71.97      120.50     23.26 o
  -9   8   7     1133.10     1136.32     47.14 o
  -8   8   7      564.80      507.42     24.72 o
  -7   8   7       95.83       93.22     28.90 o
  -6   8   7      756.83      723.99     45.46 o
  -5   8   7        0.56       -5.77     13.35 o
  -4   8   7      766.04      761.73     40.93 o
  -3   8   7     1476.93     1607.86     46.40 o
  -2   8   7      114.68      156.28     16.22 o
  -1   8   7      241.25      239.41     18.87 o
   0   8   7      676.97      710.78     28.88 o
   1   8   7     2090.43     2109.28     54.74 o
   2   8   7     2823.56     2796.07     67.40 o
   3   8   7        8.65        0.26      8.79 o
   4   8   7      416.61      456.54     20.36 o
   5   8   7     2326.36     2374.88     51.97 o
   6   8   7        0.11       13.58     17.49 o
   7   8   7       49.73       57.69     13.60 o
   8   8   7      582.00      523.34     23.74 o
   9   8   7       54.33       39.94     12.25 o
  10   8   7     1195.33     1127.09     36.50 o
  11   8   7        5.74       12.93     15.16 o
  12   8   7     1262.53     1311.31     73.69 o
  13   8   7        2.92       -8.79     21.92 o
  14   8   7        9.76       22.85     20.99 o
  15   8   7      726.83      782.82     64.36 o
  16   8   7       83.93       88.62     33.81 o
  17   8   7        0.06        3.26     21.92 o
  18   8   7       46.49       56.88     31.01 o
  19   8   7      245.43      250.91     33.11 o
  20   8   7       21.45       27.05     27.52 o
 -18   9   7       31.98       40.56     19.84 o
 -17   9   7      128.20      209.13     30.47 o
 -16   9   7       29.72       26.58     33.11 o
 -15   9   7       14.95       90.94     39.17 o
 -14   9   7        0.17        4.46     18.39 o
 -13   9   7      288.59      344.97     33.13 o
 -12   9   7      227.43      196.87     44.31 o
 -11   9   7      345.98      371.79     32.64 o
 -10   9   7        7.68       53.49     49.20 o
  -9   9   7       33.48       77.19     23.91 o
  -8   9   7     1602.96     1594.17     75.78 o
  -7   9   7       20.81       19.77     14.40 o
  -6   9   7      980.22      916.67     33.66 o
  -5   9   7        1.53      -13.47     13.47 o
  -4   9   7      534.81      452.61     24.90 o
  -3   9   7      644.97      568.15     40.59 o
  -2   9   7     1195.58     1252.24     40.28 o
  -1   9   7      153.30      191.49     18.09 o
   0   9   7      112.45      108.80     17.43 o
   1   9   7      868.96      929.50     44.31 o
   2   9   7      906.16      856.28     27.19 o
   3   9   7        0.49       19.02     18.62 o
   4   9   7      114.39      112.42     21.08 o
   5   9   7      650.69      676.14     27.96 o
   6   9   7       96.85       66.92     39.74 o
   7   9   7      289.97      259.86     23.76 o
   8   9   7      336.87      285.35     18.97 o
   9   9   7      125.13      124.65     15.63 o
  10   9   7      143.03      169.45     21.03 o
  11   9   7       27.20       12.55     14.27 o
  12   9   7       16.31        4.58     24.72 o
  13   9   7      299.09      260.71     22.09 o
  14   9   7       40.66       46.38     27.05 o
  15   9   7       82.94       91.72     18.45 o
  16   9   7       39.33       14.08     16.79 o
  17   9   7      211.58      227.68     53.63 o
  18   9   7        0.07      -26.12     26.12 o
 -15  10   7      109.23      149.65     60.39 o
 -14  10   7        0.04      -25.18     25.18 o
 -13  10   7      457.14      468.02     86.51 o
 -12  10   7       71.33      108.96     37.08 o
 -11  10   7      263.94      377.69     64.59 o
 -10  10   7      362.02      337.17     44.77 o
  -9  10   7       68.34       63.47     23.16 o
  -8  10   7      720.94      660.23     40.55 o
  -7  10   7     1065.54     1002.79     52.70 o
  -6  10   7       32.59       24.72     30.31 o
  -5  10   7       60.52       53.25     15.22 o
  -4  10   7      206.47      190.55     18.64 o
  -3  10   7      912.71      837.33     33.62 o
  -2  10   7        8.13       12.75     22.39 o
  -1  10   7      151.81      113.95     38.18 o
   0  10   7      229.85      196.37     19.55 o
   1  10   7      799.47      838.73     33.08 o
   2  10   7     1422.23     1495.08     39.94 o
   3  10   7      265.58      244.71     17.76 o
   4  10   7      102.69      109.71     19.72 o
   5  10   7     2217.04     2284.76     61.81 o
   6  10   7      173.69      210.89     24.09 o
   7  10   7       10.20       49.61     43.84 o
   8  10   7       48.18       82.07     31.44 o
   9  10   7        6.32       -7.94     13.40 o
  10  10   7       66.36       37.17     21.40 o
  11  10   7       60.15       46.24     15.62 o
  12  10   7      105.27       58.70     15.81 o
  13  10   7      552.80      576.21     32.81 o
  14  10   7        2.47       25.01     27.05 o
  15  10   7        2.59        8.88     37.08 o
 -12  11   7       12.89       13.31     24.48 o
 -11  11   7        7.71       96.14     26.38 o
 -10  11   7       97.19      128.01     27.75 o
  -9  11   7       38.58      -12.05     27.28 o
  -8  11   7      261.53      322.87     33.44 o
  -7  11   7       74.12       37.01     22.92 o
  -6  11   7      314.95      271.94     31.13 o
  -5  11   7       68.97       82.00     25.56 o
  -4  11   7       48.36       43.84     17.57 o
  -3  11   7       27.60       42.87     16.82 o
  -2  11   7       69.99       76.48     21.66 o
  -1  11   7      322.24      336.39     25.69 o
   0  11   7       10.17       20.30     48.42 o
   1  11   7       90.43       94.37     26.19 o
   2  11   7      338.74      346.51     25.44 o
   3  11   7        1.84       37.96     30.21 o
   4  11   7        1.38       -0.22     18.09 o
   5  11   7      222.96      180.24     19.41 o
   6  11   7       39.52       98.48     37.91 o
   7  11   7        0.00       -2.64     27.28 o
   8  11   7        8.64       20.02     19.12 o
   9  11   7       78.50       60.83     23.15 o
  10  11   7        1.99       18.24     27.71 o
  11  11   7        5.29       51.78     16.57 o
  12  11   7       40.05       44.35     23.29 o
  -7  12   7      235.72      319.58     35.64 o
  -6  12   7       17.65      114.26     37.78 o
  -5  12   7      214.14      201.15     33.35 o
  -4  12   7       55.86       62.95     26.20 o
  -3  12   7        0.14       57.83     36.84 o
  -2  12   7       58.93      113.04     38.01 o
  -1  12   7        6.59        6.17     16.05 o
   0  12   7        6.17       30.64     16.18 o
   1  12   7        1.20        2.20     18.92 o
   2  12   7      111.59      172.27     29.55 o
   3  12   7        1.48       41.65     25.43 o
   4  12   7        3.41       39.13     34.84 o
   5  12   7      235.22      233.34     44.01 o
   6  12   7       46.29       26.47     16.05 o
   7  12   7       22.85       46.07     15.42 o
 -25   0   8       94.64      215.00     34.04 o
 -24   0   8      541.83      566.73     31.61 o
 -23   0   8        0.35       11.87     15.82 o
 -22   0   8       92.01       98.12     17.62 o
 -21   0   8        4.57       74.62     24.72 o
 -20   0   8       12.23       65.76     22.39 o
 -19   0   8        7.92       66.01     16.40 o
 -18   0   8     2909.88     3051.52     92.73 o
 -17   0   8      146.42      131.46     16.82 o
 -16   0   8       20.83       52.82     27.98 o
 -15   0   8      319.86      371.23     36.38 o
 -14   0   8      523.71      572.23     41.51 o
 -13   0   8       39.17       85.81     23.78 o
 -12   0   8      321.81      376.83     32.65 o
 -11   0   8      451.34      464.04     35.44 o
 -10   0   8      109.02      118.92     23.32 o
  -9   0   8      581.63      573.63     38.71 o
  -8   0   8     1630.16     1670.49     49.64 o
  -7   0   8        9.16       33.87     10.96 o
  -6   0   8      176.47      157.34     12.60 o
  -5   0   8      442.41      404.94     20.12 o
  -4   0   8      520.94      496.58     21.04 o
  -3   0   8       23.13       67.62     17.26 o
  -2   0   8   118982.77   118631.66   3877.39 o
  -1   0   8      634.10      647.79     36.38 o
   0   0   8      171.93      197.56     27.52 o
   1   0   8       76.02       80.42     11.65 o
   2   0   8      191.26      150.00     17.02 o
   3   0   8     1034.55      954.59     32.12 o
   4   0   8      157.03      142.43     12.08 o
   5   0   8      510.00      510.06     17.48 o
   6   0   8      803.28      777.36     22.11 o
   7   0   8      985.25     1000.83     54.57 o
   8   0   8     4302.55     4389.93    178.15 o
   9   0   8      785.38      758.78     46.64 o
  10   0   8      222.87      218.26     26.58 o
  11   0   8      283.32      382.42     34.04 o
  12   0   8      859.36      786.30     51.30 o
  13   0   8      246.22      290.55     34.04 o
  14   0   8     2767.86     2975.43    133.85 o
  15   0   8      156.40      152.04     25.65 o
  16   0   8      571.00      665.51     48.50 o
  17   0   8      734.85      697.69     49.44 o
  18   0   8       61.75       90.48     22.85 o
  19   0   8       28.25       31.71     23.78 o
  20   0   8        0.13       -8.39     20.99 o
  21   0   8       57.25       61.09     27.05 o
  22   0   8     1021.13      913.15     64.36 o
  23   0   8        4.23       -8.86     27.05 o
  24   0   8      621.65      643.12     52.23 o
  25   0   8       53.01       50.37     27.05 o
 -25   1   8      177.79      143.64     27.98 o
 -24   1   8        0.29       44.72     14.21 o
 -23   1   8       68.72       74.67     31.78 o
 -22   1   8       44.71       61.70     21.45 o
 -21   1   8      220.46      223.11     18.30 o
 -20   1   8        1.91       23.51     13.80 o
 -19   1   8       39.76       59.41     23.83 o
 -18   1   8      100.41      135.07     13.13 o
 -17   1   8      217.56      224.02     14.55 o
 -16   1   8      200.10      241.15     16.85 o
 -15   1   8      226.65      275.21     20.10 o
 -14   1   8       97.91       95.51     27.75 o
 -13   1   8     2027.63     1985.10     71.12 o
 -12   1   8      104.43       98.51     18.25 o
 -11   1   8      329.39      376.91     34.98 o
 -10   1   8      257.66      272.57     22.42 o
  -9   1   8      380.40      363.35     22.44 o
  -8   1   8       79.15       92.63     10.03 o
  -7   1   8      305.86      291.96     11.93 o
  -6   1   8      404.85      378.62     17.11 o
  -5   1   8     3089.61     3209.51     70.01 o
  -4   1   8      119.96      163.99     16.78 o
  -3   1   8    23062.53    23885.54    462.12 o
  -2   1   8        0.13       16.32     17.72 o
  -1   1   8    25124.38    26475.91    452.57 o
   0   1   8        3.82       -7.23      7.23 o
   1   1   8     2899.40     2984.47     51.69 o
   2   1   8        0.62       13.08      7.27 o
   3   1   8     2467.90     2393.16     42.88 o
   4   1   8       14.91       31.62      8.03 o
   5   1   8      275.47      297.49     10.43 o
   6   1   8       33.38       43.65      9.17 o
   7   1   8     1874.61     1893.11     61.17 o
   8   1   8      169.90      175.77     17.33 o
   9   1   8     1003.59     1078.75     41.88 o
  10   1   8        1.48       23.19     13.02 o
  11   1   8      204.15      215.64     19.12 o
  12   1   8      190.17      206.67     20.12 o
  13   1   8      203.14      251.30     52.47 o
  14   1   8       45.12       38.15     17.02 o
  15   1   8      105.23      114.54     17.11 o
  16   1   8       46.73       35.30     32.88 o
  17   1   8     2965.89     3008.41     97.24 o
  18   1   8       16.83       42.47     15.79 o
  19   1   8      154.66       67.40     42.67 o
  20   1   8        3.85       27.34     17.00 o
  21   1   8       27.12       19.86     17.03 o
  22   1   8      185.48      136.66     20.45 o
  23   1   8       22.96       27.98     25.18 o
  24   1   8       12.29       -4.23     17.33 o
 -24   2   8        0.13       31.01     15.88 o
 -23   2   8        2.05        5.47     28.68 o
 -22   2   8     2969.43     3071.15     77.17 o
 -21   2   8      165.01      185.99     28.45 o
 -20   2   8      324.81      354.92     27.37 o
 -19   2   8       24.31       28.96     17.38 o
 -18   2   8     1315.74     1331.63     41.99 o
 -17   2   8        9.54       32.03     17.25 o
 -16   2   8      132.19      147.41     19.59 o
 -15   2   8      107.06       90.24     30.55 o
 -14   2   8      304.79      292.71     24.40 o
 -13   2   8       18.01       27.82     27.28 o
 -12   2   8      256.98      239.05     23.16 o
 -11   2   8        0.00      -14.46     21.92 o
 -10   2   8       17.66       19.38     16.12 o
  -9   2   8       95.91       70.61     16.11 o
  -8   2   8      431.74      433.68     21.12 o
  -7   2   8      125.45      132.86     16.17 o
  -6   2   8     1764.56     1776.45     43.29 o
  -5   2   8      329.45      309.49     16.20 o
  -4   2   8      420.17      386.59     16.50 o
  -3   2   8       35.98       33.67      7.01 o
  -2   2   8     1397.87     1488.86     29.12 o
  -1   2   8      399.20      381.11     12.09 o
   0   2   8      798.56      885.91     19.81 o
   1   2   8       14.41       31.60      8.76 o
   2   2   8     3155.88     3262.30     51.55 o
   3   2   8      536.50      522.09     13.16 o
   4   2   8      465.50      500.01     13.92 o
   5   2   8        0.63        8.91      6.81 o
   6   2   8      407.74      384.96     14.47 o
   7   2   8      310.73      313.71     16.22 o
   8   2   8      268.36      284.70     16.33 o
   9   2   8       65.62       72.58     11.78 o
  10   2   8       40.93       33.14     16.15 o
  11   2   8       56.35       54.05     11.72 o
  12   2   8      583.83      595.65     23.82 o
  13   2   8        1.20        8.29     20.20 o
  14   2   8      552.85      600.44     25.30 o
  15   2   8      210.48      250.13     16.99 o
  16   2   8      273.26      285.19     18.30 o
  17   2   8       14.98       30.84     18.48 o
  18   2   8     1853.75     1806.99     51.46 o
  19   2   8       40.68       49.39     15.71 o
  20   2   8        5.44       14.79     41.04 o
  21   2   8       87.62       99.04     17.74 o
  22   2   8        4.46       -1.23     19.17 o
  23   2   8        7.22       46.64     34.98 o
  24   2   8      272.38      300.13     52.93 o
 -24   3   8       37.17      134.77     29.01 o
 -23   3   8      464.53      421.99     35.45 o
 -22   3   8      329.69      378.45     21.13 o
 -21   3   8      718.92      686.90     25.80 o
 -20   3   8       38.00       52.92     14.11 o
 -19   3   8      824.05      857.54     39.40 o
 -18   3   8        0.11       38.57     18.19 o
 -17   3   8      444.09      434.40     29.74 o
 -16   3   8      285.14      318.51     37.54 o
 -15   3   8      254.81      243.32     21.07 o
 -14   3   8        8.18        3.07     17.02 o
 -13   3   8      411.69      384.18     36.84 o
 -12   3   8      111.21      115.65     18.58 o
 -11   3   8      394.45      363.48     24.67 o
 -10   3   8      127.56      130.84     12.01 o
  -9   3   8      368.13      353.36     15.71 o
  -8   3   8      539.60      497.24     17.26 o
  -7   3   8      164.69      167.74     11.59 o
  -6   3   8      308.11      338.90     16.67 o
  -5   3   8      557.03      577.64     18.11 o
  -4   3   8        4.46       13.56     11.91 o
  -3   3   8      769.95      829.32     22.39 o
  -2   3   8      983.71      921.66     20.89 o
  -1   3   8     1496.50     1519.74     29.97 o
   0   3   8      667.23      656.09     16.80 o
   1   3   8      960.81     1011.27     22.21 o
   2   3   8      419.48      403.43     12.91 o
   3   3   8     1272.10     1304.69     26.70 o
   4   3   8      109.67      120.74     13.60 o
   5   3   8      857.00      942.21     21.40 o
   6   3   8      598.89      651.87     19.79 o
   7   3   8       80.61       87.11      9.52 o
   8   3   8     1226.50     1273.30     36.50 o
   9   3   8       45.73       39.79     11.95 o
  10   3   8      117.34      119.96     14.64 o
  11   3   8      502.51      494.47     21.29 o
  12   3   8      149.46      128.72     13.06 o
  13   3   8        8.41        4.13     10.46 o
  14   3   8      492.36      431.41     26.28 o
  15   3   8      473.15      497.68     22.37 o
  16   3   8      393.11      362.64     22.47 o
  17   3   8       86.73       72.27     16.04 o
  18   3   8      104.77      129.63     20.44 o
  19   3   8     2000.07     1983.62     55.57 o
  20   3   8        0.06       21.32     18.33 o
  21   3   8       15.85       39.69     13.53 o
  22   3   8       10.94       37.66     20.29 o
  23   3   8      430.61      487.89     44.77 o
  24   3   8      126.20       57.01     72.05 o
 -23   4   8        7.50       26.00     20.51 o
 -22   4   8      142.01      171.45     30.96 o
 -21   4   8      104.91      125.68     19.18 o
 -20   4   8      429.92      379.75     23.23 o
 -19   4   8      310.20      290.35     19.69 o
 -18   4   8      317.08      303.54     27.39 o
 -17   4   8      290.61      296.39     39.52 o
 -16   4   8        2.54       -6.06     18.19 o
 -15   4   8       29.34       41.53     12.13 o
 -14   4   8        2.97       14.65     11.59 o
 -13   4   8       80.86       67.39     27.87 o
 -12   4   8      801.29      778.97     28.67 o
 -11   4   8      101.03      118.17     12.14 o
 -10   4   8       77.00       64.98     11.93 o
  -9   4   8      204.65      230.95     16.49 o
  -8   4   8      398.99      407.25     16.32 o
  -7   4   8        7.15       11.62      7.97 o
  -6   4   8      675.58      752.72     22.20 o
  -5   4   8       12.61       20.87     14.41 o
  -4   4   8       88.29       97.37     10.53 o
  -3   4   8       81.34       85.64     14.61 o
  -2   4   8      339.74      393.59     15.26 o
  -1   4   8       24.11       52.75     10.77 o
   0   4   8      467.18      414.69     20.14 o
   1   4   8        9.77       38.43     24.91 o
   2   4   8     1930.67     1927.94     41.28 o
   3   4   8        7.76       25.94     23.59 o
   4   4   8      167.86      134.36     12.03 o
   5   4   8      413.44      469.89     16.64 o
   6   4   8      153.55      211.06     22.21 o
   7   4   8      146.74      153.95     14.96 o
   8   4   8      766.83      777.25     30.09 o
   9   4   8        0.02       21.23     15.88 o
  10   4   8        2.54       58.02     17.72 o
  11   4   8       81.08      123.71     37.46 o
  12   4   8     1375.83     1467.94     42.35 o
  13   4   8      338.63      323.34     31.14 o
  14   4   8      298.74      315.80     25.16 o
  15   4   8        1.41       22.19     11.92 o
  16   4   8      101.14      128.17     15.59 o
  17   4   8      106.35       68.46     23.28 o
  18   4   8       32.31       86.11     23.89 o
  19   4   8      145.20      116.07     18.12 o
  20   4   8      232.38      242.17     19.00 o
  21   4   8       11.71        9.84     13.27 o
  22   4   8        0.16       17.90     26.58 o
  23   4   8       95.32      190.07     22.90 o
 -22   5   8       11.26       28.70     15.11 o
 -21   5   8      240.96      211.81     44.21 o
 -20   5   8       49.33       75.71     15.70 o
 -19   5   8      471.68      473.97     24.63 o
 -18   5   8       73.32       75.36     25.33 o
 -17   5   8      308.22      341.97     21.58 o
 -16   5   8       39.31       35.23     13.66 o
 -15   5   8        8.68       22.09     12.54 o
 -14   5   8       52.95       43.30     14.14 o
 -13   5   8     1412.39     1434.57     42.43 o
 -12   5   8       38.38       41.32     12.45 o
 -11   5   8      434.90      397.61     17.20 o
 -10   5   8       61.34       60.17     11.46 o
  -9   5   8     5298.56     5379.16    101.46 o
  -8   5   8       38.05       63.00     20.46 o
  -7   5   8        1.85       29.29     14.46 o
  -6   5   8      561.11      573.70     20.25 o
  -5   5   8     1659.61     1792.43     40.58 o
  -4   5   8      117.48      123.16     12.67 o
  -3   5   8      697.61      832.35     28.04 o
  -2   5   8      271.64      322.43     21.37 o
  -1   5   8     1263.40     1282.90     35.59 o
   0   5   8       63.59       72.30     23.64 o
   1   5   8       54.35      108.71     13.21 o
   2   5   8       10.84       15.98      8.62 o
   3   5   8       27.99       44.55     17.23 o
   4   5   8        0.09       10.70     10.57 o
   5   5   8     2202.08     2228.88     55.47 o
   6   5   8       45.46       19.77     17.96 o
   7   5   8      646.15      655.81     24.60 o
   8   5   8        2.19        6.95     15.51 o
   9   5   8      930.92      971.19     39.51 o
  10   5   8       28.52       41.16      9.81 o
  11   5   8       41.07       49.93     10.84 o
  12   5   8       39.09       11.90     16.43 o
  13   5   8      834.02      765.11     45.68 o
  14   5   8       41.61       40.94     18.00 o
  15   5   8     2115.44     2150.20     58.86 o
  16   5   8       62.72       96.73     14.45 o
  17   5   8       42.47       31.40     12.61 o
  18   5   8      459.19      394.01     44.39 o
  19   5   8      344.04      344.08     20.66 o
  20   5   8       26.47       22.29     14.86 o
  21   5   8        4.57       69.02     34.51 o
  22   5   8        6.15       30.09     51.30 o
 -21   6   8       69.52       66.04     16.48 o
 -20   6   8        9.82       -8.75     18.65 o
 -19   6   8        8.78      -12.82     16.40 o
 -18   6   8      583.81      510.45     25.83 o
 -17   6   8        0.66       46.07     15.58 o
 -16   6   8       40.33       29.13     16.99 o
 -15   6   8      150.54      218.73     22.42 o
 -14   6   8     1216.30     1260.18     40.07 o
 -13   6   8      297.06      282.76     19.73 o
 -12   6   8       61.54      119.18     68.87 o
 -11   6   8       13.01       20.43     23.83 o
 -10   6   8       35.04       25.78     10.90 o
  -9   6   8      530.62      532.88     20.87 o
  -8   6   8      283.19      326.38     17.14 o
  -7   6   8      253.51      277.39     29.48 o
  -6   6   8     1819.02     1926.24     50.05 o
  -5   6   8      121.17      110.34     16.86 o
  -4   6   8       26.32       21.07     17.94 o
  -3   6   8       92.67       97.55     14.45 o
  -2   6   8      458.50      485.83     22.06 o
  -1   6   8      139.43      135.47     14.46 o
   0   6   8      508.65      540.13     23.55 o
   1   6   8     1445.39     1484.64     40.64 o
   2   6   8      490.55      594.46     24.29 o
   3   6   8      235.74      248.91     14.57 o
   4   6   8      735.50      784.48     23.91 o
   5   6   8       77.65       74.20     23.86 o
   6   6   8       57.59       88.12     12.28 o
   7   6   8       51.01       43.25     11.27 o
   8   6   8      209.05      225.57     16.50 o
   9   6   8       33.35       48.07     17.92 o
  10   6   8       40.65       48.27     17.81 o
  11   6   8      339.01      315.19     25.65 o
  12   6   8       11.39       22.34     35.91 o
  13   6   8       86.82       55.54     38.94 o
  14   6   8     1189.81     1190.25     65.06 o
  15   6   8      146.29      121.30     22.39 o
  16   6   8        0.96      -10.59     10.59 o
  17   6   8      473.12      362.56     30.95 o
  18   6   8       67.64       75.64     15.41 o
  19   6   8       21.16       27.46     16.72 o
  20   6   8        0.95       32.15     13.91 o
  21   6   8        8.63       67.69     38.71 o
 -20   7   8        1.95       50.74     28.93 o
 -19   7   8      439.71      440.80     27.38 o
 -18   7   8       77.85       70.67     27.10 o
 -17   7   8       96.78       87.05     17.58 o
 -16   7   8        0.15      -11.20     25.88 o
 -15   7   8      315.06      261.62     25.61 o
 -14   7   8       32.12       17.64     20.58 o
 -13   7   8      441.35      466.32     30.58 o
 -12   7   8       64.07      116.32     24.95 o
 -11   7   8       31.05       -1.87     16.16 o
 -10   7   8       82.21      103.42     16.13 o
  -9   7   8       36.43       63.80     16.84 o
  -8   7   8       51.41       55.32     17.66 o
  -7   7   8      331.12      335.95     31.70 o
  -6   7   8      153.90      161.45     18.19 o
  -5   7   8      575.87      482.39     24.58 o
  -4   7   8      157.32      105.78     17.06 o
  -3   7   8      111.02      107.67     22.41 o
  -2   7   8        0.84        4.63     12.22 o
  -1   7   8      981.08     1009.32     33.30 o
   0   7   8        5.52       36.50     14.92 o
   1   7   8      203.77      258.24     35.91 o
   2   7   8       22.83       44.23     12.84 o
   3   7   8      246.42      225.65     14.71 o
   4   7   8        9.21       19.37     11.51 o
   5   7   8      196.43      270.26     20.17 o
   6   7   8     1182.60     1224.35     37.89 o
   7   7   8       79.98       78.17     23.59 o
   8   7   8       77.06       91.74     13.16 o
   9   7   8     1775.49     1781.93     49.20 o
  10   7   8      490.19      442.11     78.82 o
  11   7   8     1065.72     1042.02     41.96 o
  12   7   8       24.26       24.32     22.85 o
  13   7   8       18.38       78.78     16.66 o
  14   7   8       70.42       94.18     17.70 o
  15   7   8        3.63      -10.27     14.11 o
  16   7   8       97.55      114.59     17.59 o
  17   7   8        0.03       90.01     22.39 o
  18   7   8      201.98      194.31     20.91 o
  19   7   8       16.51      -13.12     14.83 o
  20   7   8       54.22       93.27     27.05 o
 -18   8   8      281.60      272.96     27.62 o
 -17   8   8        1.52       62.96     37.78 o
 -16   8   8       13.53        3.36     21.29 o
 -15   8   8        7.88       20.51     17.39 o
 -14   8   8       53.28       55.43     22.90 o
 -13   8   8        3.90       -5.91     20.29 o
 -12   8   8        1.25        6.39     26.58 o
 -11   8   8       20.47        9.33     23.78 o
 -10   8   8      390.73      413.44     29.15 o
  -9   8   8       70.15       75.28     14.52 o
  -8   8   8       68.96       79.22     22.11 o
  -7   8   8        5.97       14.01     13.43 o
  -6   8   8      166.61      173.25     18.18 o
  -5   8   8      326.32      296.08     32.55 o
  -4   8   8     1414.11     1428.82     43.39 o
  -3   8   8      989.33     1036.12     35.10 o
  -2   8   8      622.84      678.99     27.68 o
  -1   8   8     1287.52     1338.46     40.42 o
   0   8   8      238.71      245.80     18.59 o
   1   8   8      560.47      530.81     24.62 o
   2   8   8     1716.97     1705.23     41.24 o
   3   8   8        2.99        6.37     17.22 o
   4   8   8      601.98      663.56     27.04 o
   5   8   8      228.10      189.47     15.63 o
   6   8   8      353.84      299.55     19.44 o
   7   8   8      374.48      359.93     21.56 o
   8   8   8        3.84       14.25     15.01 o
   9   8   8      175.95      135.55     15.94 o
  10   8   8        0.01      -10.86     10.86 o
  11   8   8       66.83       51.45     31.95 o
  12   8   8      412.26      418.33     25.95 o
  13   8   8        8.30       24.58     24.95 o
  14   8   8      130.41      102.25     17.00 o
  15   8   8      252.66      241.16     36.38 o
  16   8   8       35.09       47.81     23.78 o
  17   8   8        4.18       10.68     25.65 o
  18   8   8       65.08      108.84     20.78 o
 -16   9   8       67.25      100.40     21.37 o
 -15   9   8        1.41       -2.84     20.95 o
 -14   9   8      417.90      376.12     29.10 o
 -13   9   8      180.62      173.71     35.44 o
 -12   9   8       66.85      108.78     22.42 o
 -11   9   8       11.51       -5.32     20.08 o
 -10   9   8      655.19      675.33     39.47 o
  -9   9   8      125.58       93.52     24.07 o
  -8   9   8       20.21       37.87     15.46 o
  -7   9   8       39.18       56.62     15.06 o
  -6   9   8      813.48      821.60     32.61 o
  -5   9   8     1581.54     1705.84     49.98 o
  -4   9   8       43.20       28.57     20.26 o
  -3   9   8     1397.03     1445.04     44.28 o
  -2   9   8       33.76       56.90     36.14 o
  -1   9   8       14.41        7.95     21.43 o
   0   9   8      226.87      190.17     18.37 o
   1   9   8      736.32      746.67     32.43 o
   2   9   8      822.25      894.42     28.89 o
   3   9   8       96.53      104.98     15.09 o
   4   9   8      103.62       83.25     14.79 o
   5   9   8      105.65       88.05     14.45 o
   6   9   8        1.10       -5.45     15.46 o
   7   9   8      333.75      351.52     31.74 o
   8   9   8        0.78       20.93     16.26 o
   9   9   8      154.92      173.55     17.63 o
  10   9   8       69.77       35.17     13.90 o
  11   9   8      161.45      128.34     28.45 o
  12   9   8       23.75       10.20     14.66 o
  13   9   8      394.18      391.54     27.20 o
  14   9   8       30.52       18.62     14.87 o
  15   9   8        7.32      -19.12     19.12 o
  16   9   8      185.12      129.04     36.61 o
 -14  10   8      313.90      358.55     34.18 o
 -13  10   8       98.74       69.16     23.06 o
 -12  10   8      223.04      227.80     30.80 o
 -11  10   8      187.13      132.54     27.04 o
 -10  10   8        3.38       43.20     45.94 o
  -9  10   8      307.08      278.23     33.13 o
  -8  10   8      220.93      239.41     41.51 o
  -7  10   8      187.81      182.16     21.16 o
  -6  10   8      261.04      290.99     35.07 o
  -5  10   8      390.76      378.87     26.45 o
  -4  10   8      124.78      143.98     18.59 o
  -3  10   8       77.11      104.74     20.62 o
  -2  10   8      221.80      225.34     20.25 o
  -1  10   8        5.53      -13.09     13.09 o
   0  10   8      216.97      264.28     22.28 o
   1  10   8     1239.09     1205.73     38.79 o
   2  10   8      798.46      854.86     29.24 o
   3  10   8       94.55       89.38     30.08 o
   4  10   8      112.62      109.63     16.23 o
   5  10   8      270.77      263.51     20.00 o
   6  10   8      269.77      231.86     20.65 o
   7  10   8      173.92      222.70     24.02 o
   8  10   8      248.16      231.50     20.11 o
   9  10   8      134.43      136.68     17.42 o
  10  10   8        0.24       19.46     14.60 o
  11  10   8      717.42      635.47     42.91 o
  12  10   8       41.61      105.57     21.45 o
  13  10   8        1.65       -5.81     17.36 o
  14  10   8        0.00      -20.99     20.99 o
 -10  11   8       31.17       26.63     58.53 o
  -9  11   8      420.47      467.45     38.19 o
  -8  11   8       83.94      107.46     28.01 o
  -7  11   8       18.35       65.53     25.87 o
  -6  11   8     1290.84     1242.43     54.85 o
  -5  11   8       99.63      104.32     19.70 o
  -4  11   8        7.55       23.59     16.65 o
  -3  11   8        6.50        4.46     14.75 o
  -2  11   8       13.28       25.78     17.10 o
  -1  11   8       10.90        1.32     13.70 o
   0  11   8       33.62       40.26     40.57 o
   1  11   8       87.59       83.01     15.07 o
   2  11   8      342.46      349.94     36.57 o
   3  11   8        4.67        3.15     31.74 o
   4  11   8       70.88       49.31     15.27 o
   5  11   8      746.67      753.48     32.75 o
   6  11   8       62.69       31.52     27.44 o
   7  11   8       73.89       96.60     25.49 o
   8  11   8        5.37       11.56     15.60 o
   9  11   8        1.67        6.81     30.31 o
  10  11   8        4.94       63.52     16.80 o
  -4  12   8       95.13       60.92     26.71 o
  -3  12   8       35.75       65.19     24.27 o
  -2  12   8        4.74       20.34     19.15 o
  -1  12   8        0.01       72.41     25.53 o
   0  12   8       17.87       59.26     21.99 o
   1  12   8       68.82      106.52     24.17 o
   2  12   8       12.44       41.36     21.58 o
   3  12   8       32.81       66.19     16.26 o
   4  12   8       15.49        9.33     23.78 o
 -24   1   9      319.63      339.34     51.27 o
 -23   1   9        1.67       39.95     40.64 o
 -22   1   9      108.76       95.83     32.26 o
 -21   1   9        3.03       29.28     15.49 o
 -20   1   9        0.00       55.97     27.75 o
 -19   1   9        3.88       -4.20     14.31 o
 -18   1   9      305.33      250.10     23.16 o
 -17   1   9       31.60       43.14     17.15 o
 -16   1   9      734.98      717.15     34.28 o
 -15   1   9        1.12       13.06     22.85 o
 -14   1   9      390.53      416.15     29.85 o
 -13   1   9       68.15       78.26     16.32 o
 -12   1   9     1085.16     1040.33     40.20 o
 -11   1   9       12.26       21.11     14.74 o
 -10   1   9      872.41      796.51     34.95 o
  -9   1   9      173.89      186.19     27.28 o
  -8   1   9      520.70      498.90     30.86 o
  -7   1   9       18.28       43.52     17.77 o
  -6   1   9      174.40      213.83     22.15 o
  -5   1   9       30.21       42.17     19.85 o
  -4   1   9     3383.97     3608.40     78.06 o
  -3   1   9      146.07      151.61     12.41 o
  -2   1   9      575.35      647.59     21.94 o
  -1   1   9      763.69      722.88     19.87 o
   0   1   9     2464.68     2627.73     46.85 o
   1   1   9       16.81       22.01      5.81 o
   2   1   9     1842.46     1826.02     31.56 o
   3   1   9      124.18      137.75     11.08 o
   4   1   9        3.42       25.33      7.13 o
   5   1   9      127.71      135.27     13.00 o
   6   1   9     3314.98     3410.90    100.91 o
   7   1   9       24.36       32.15     16.56 o
   8   1   9     1467.91     1598.90     55.39 o
   9   1   9        0.86       37.26     30.31 o
  10   1   9      262.32      267.37     37.54 o
  11   1   9        1.27       69.96     21.92 o
  12   1   9      945.10      981.09     41.03 o
  13   1   9        4.73       34.28     18.89 o
  14   1   9     1511.89     1501.61     56.05 o
  15   1   9        4.23        3.51     13.66 o
  16   1   9     1150.20     1306.61     52.76 o
  17   1   9       67.50       72.97     16.92 o
  18   1   9      498.70      523.41     31.10 o
  19   1   9      252.29      234.16     22.40 o
  20   1   9      669.53      637.31     37.10 o
  21   1   9      123.90      125.73     24.20 o
  22   1   9      329.79      396.42     84.65 o
  23   1   9        0.50       31.40     21.22 o
 -23   2   9      244.34      268.88     23.08 o
 -22   2   9       21.71       53.96     17.80 o
 -21   2   9      434.47      414.01     28.03 o
 -20   2   9        0.10       53.12     21.22 o
 -19   2   9       47.91       43.99     35.44 o
 -18   2   9       31.09       -3.79     15.16 o
 -17   2   9       14.10       79.25     27.52 o
 -16   2   9       42.95      103.12     19.94 o
 -15   2   9       18.43       27.85     34.98 o
 -14   2   9       28.11       17.55     16.63 o
 -13   2   9        0.20        6.83     13.72 o
 -12   2   9       17.12       18.95     15.69 o
 -11   2   9      240.00      197.81     22.36 o
 -10   2   9      350.82      319.22     30.08 o
  -9   2   9      545.81      537.43     20.59 o
  -8   2   9      599.12      605.36     23.30 o
  -7   2   9      460.69      506.48     20.11 o
  -6   2   9      329.45      317.78     16.10 o
  -5   2   9       64.82       76.04     11.01 o
  -4   2   9       73.02       62.08     11.57 o
  -3   2   9        0.12       25.73     17.50 o
  -2   2   9      424.09      447.21     13.62 o
  -1   2   9       71.67       61.38     10.75 o
   0   2   9       32.90       40.22      6.88 o
   1   2   9     1236.42     1331.03     25.02 o
   2   2   9      341.26      318.97     13.87 o
   3   2   9        0.38       11.58      5.87 o
   4   2   9      319.70      295.82     12.09 o
   5   2   9       26.68       40.70      9.69 o
   6   2   9      202.28      206.96     13.65 o
   7   2   9      111.50      182.92     13.39 o
   8   2   9      123.89      134.04     11.87 o
   9   2   9      464.40      511.36     21.17 o
  10   2   9      344.76      345.54     19.19 o
  11   2   9      276.29      278.45     16.60 o
  12   2   9      174.34      180.35     14.29 o
  13   2   9       19.39       20.83      9.81 o
  14   2   9      183.46      224.49     17.77 o
  15   2   9     2648.63     2763.50     71.18 o
  16   2   9        0.32       10.50     12.81 o
  17   2   9      706.75      642.07     26.57 o
  18   2   9      403.94      380.71     35.43 o
  19   2   9      116.73      122.97     14.48 o
  20   2   9       41.46       19.91     23.45 o
  21   2   9       10.04       22.04     12.38 o
  22   2   9      246.14      271.58     20.48 o
  23   2   9      145.28      210.43     45.31 o
 -23   3   9        4.04       53.74     17.67 o
 -22   3   9       41.36       60.20     16.40 o
 -21   3   9      143.65      162.31     27.70 o
 -20   3   9       11.68       14.98     16.76 o
 -19   3   9        7.78       34.52     43.84 o
 -18   3   9      128.48      161.50     19.24 o
 -17   3   9       34.99       82.10     18.46 o
 -16   3   9      174.97      191.58     21.27 o
 -15   3   9       27.83       45.28     18.25 o
 -14   3   9       72.34      102.57     41.27 o
 -13   3   9       72.08       26.03     14.01 o
 -12   3   9      139.38      173.81     19.99 o
 -11   3   9        1.17       14.29     17.10 o
 -10   3   9       92.39       84.79     15.05 o
  -9   3   9      434.13      386.54     16.76 o
  -8   3   9     1489.72     1617.23     36.83 o
  -7   3   9      541.96      544.76     18.54 o
  -6   3   9      433.29      465.65     17.03 o
  -5   3   9       67.14       65.13     16.74 o
  -4   3   9       98.21       86.28     10.82 o
  -3   3   9       95.76      105.03     10.24 o
  -2   3   9     3046.58     3149.78     61.76 o
  -1   3   9      310.24      330.43     14.55 o
   0   3   9       65.65       92.49      9.23 o
   1   3   9       36.42       42.46      6.56 o
   2   3   9      268.34      254.19      9.92 o
   3   3   9       22.34       36.51      7.20 o
   4   3   9      345.07      314.82     13.36 o
   5   3   9       80.38       70.75     10.07 o
   6   3   9     2149.98     2352.93     49.69 o
   7   3   9       87.73       65.07     13.02 o
   8   3   9      215.84      251.27     17.06 o
   9   3   9      363.42      385.54     18.61 o
  10   3   9      358.32      366.43     19.16 o
  11   3   9      236.47      254.54     16.06 o
  12   3   9      341.02      324.03     18.35 o
  13   3   9      178.18      177.56     16.13 o
  14   3   9     1121.64     1249.52     38.95 o
  15   3   9     1268.43     1300.53     40.60 o
  16   3   9      926.61      909.62     32.68 o
  17   3   9        8.32        5.99     12.69 o
  18   3   9       36.28       27.41     20.75 o
  19   3   9       28.45        8.90     11.80 o
  20   3   9      127.24      110.05     20.23 o
  21   3   9       37.26       37.74     14.89 o
  22   3   9      177.68      142.04     17.12 o
  23   3   9       77.71       75.39     21.45 o
 -22   4   9       21.77       42.52     16.15 o
 -21   4   9        0.04       57.91     42.45 o
 -20   4   9        0.43        0.00     13.55 o
 -19   4   9      206.31      230.50     36.47 o
 -18   4   9       39.55       29.17     13.75 o
 -17   4   9     2389.79     2326.83     61.79 o
 -16   4   9       20.48       14.39     22.22 o
 -15   4   9       81.11       73.76     13.75 o
 -14   4   9      125.43      127.35     32.09 o
 -13   4   9     1053.99     1036.81     38.82 o
 -12   4   9      682.82      636.07     28.81 o
 -11   4   9      253.22      266.33     19.44 o
 -10   4   9      585.13      502.13     19.27 o
  -9   4   9     4093.80     4083.75     79.40 o
  -8   4   9      938.84      841.50     26.72 o
  -7   4   9        5.58        8.81     13.80 o
  -6   4   9       48.52       63.54     12.42 o
  -5   4   9      140.94      174.20     12.07 o
  -4   4   9       24.98       58.01     14.54 o
  -3   4   9       50.06       76.20     15.48 o
  -2   4   9      589.93      630.16     20.02 o
  -1   4   9     3781.44     3825.79     73.61 o
   0   4   9      418.00      444.11     19.46 o
   1   4   9       26.14       41.81     13.23 o
   2   4   9       10.07        7.97      7.85 o
   3   4   9       57.31       78.74     15.28 o
   4   4   9      518.10      553.20     21.88 o
   5   4   9      244.37      284.29     16.45 o
   6   4   9       40.21       56.06     12.14 o
   7   4   9      163.12      166.66     14.50 o
   8   4   9      119.71      113.99     11.92 o
   9   4   9        0.70       22.79     13.20 o
  10   4   9      114.86       96.88     12.11 o
  11   4   9      149.04      170.20     18.02 o
  12   4   9      384.89      386.44     19.59 o
  13   4   9       75.72       84.85     13.36 o
  14   4   9      122.44      127.60     13.28 o
  15   4   9     2972.69     2907.07     73.98 o
  16   4   9      667.87      669.99     34.56 o
  17   4   9      716.35      749.80     29.81 o
  18   4   9       13.36       18.43     15.88 o
  19   4   9      395.50      424.27     22.62 o
  20   4   9        0.00        8.49     12.75 o
  21   4   9      325.90      320.58     23.92 o
  22   4   9        0.05      -13.80     17.96 o
 -21   5   9       33.09       69.05     25.61 o
 -20   5   9      589.08      621.43     42.49 o
 -19   5   9      142.16      159.87     47.69 o
 -18   5   9       24.34       60.83     15.36 o
 -17   5   9      268.38      289.85     28.52 o
 -16   5   9      803.60      805.95     33.07 o
 -15   5   9        0.29       25.27     17.28 o
 -14   5   9       76.77       74.32     23.67 o
 -13   5   9      467.76      434.79     22.94 o
 -12   5   9       69.78       50.70     18.11 o
 -11   5   9        1.15       31.38     13.57 o
 -10   5   9      165.23      188.99     18.44 o
  -9   5   9        8.81       -6.87      8.56 o
  -8   5   9      123.70      144.90     26.95 o
  -7   5   9     1629.47     1607.44     38.13 o
  -6   5   9     1333.35     1455.04     35.25 o
  -5   5   9       34.99       62.77     23.76 o
  -4   5   9      646.29      676.89     22.41 o
  -3   5   9      452.30      467.31     20.74 o
  -2   5   9      627.52      622.86     40.18 o
  -1   5   9      230.44      211.80     16.08 o
   0   5   9      501.48      479.37     21.67 o
   1   5   9      377.46      350.75     18.46 o
   2   5   9      178.20      222.12     15.68 o
   3   5   9      697.05      688.74     21.64 o
   4   5   9        7.13        7.40     13.98 o
   5   5   9      114.65      147.62     29.62 o
   6   5   9       14.47       74.50     21.08 o
   7   5   9      180.24      169.74     25.83 o
   8   5   9       56.01       45.56     14.12 o
   9   5   9        0.70       20.13     12.19 o
  10   5   9        6.39        7.78     10.87 o
  11   5   9       15.76        8.43     13.45 o
  12   5   9     1101.96     1048.69     44.50 o
  13   5   9      176.01      182.63     24.48 o
  14   5   9     1524.63     1556.20     46.73 o
  15   5   9       10.53        9.55     12.00 o
  16   5   9      209.70      227.60     22.21 o
  17   5   9      146.36      147.92     17.62 o
  18   5   9        9.04       -4.10     31.01 o
  19   5   9      117.67      110.06     19.79 o
  20   5   9        0.34       27.98     24.72 o
  21   5   9      165.34      159.17     17.74 o
 -20   6   9      249.97      214.74     19.76 o
 -19   6   9       49.65       23.02     20.37 o
 -18   6   9      224.51      188.82     19.18 o
 -17   6   9     1106.40     1078.96     37.95 o
 -16   6   9      219.34      256.67     26.56 o
 -15   6   9       40.09       33.00     14.89 o
 -14   6   9       14.66       44.17     29.87 o
 -13   6   9     1407.11     1437.23     44.23 o
 -12   6   9        7.86       29.89     15.71 o
 -11   6   9      712.91      715.08     24.00 o
 -10   6   9      127.01      163.99     25.33 o
  -9   6   9      687.18      679.20     23.99 o
  -8   6   9      829.90      841.77     26.11 o
  -7   6   9       38.98       38.32     12.73 o
  -6   6   9      104.89      117.05     15.56 o
  -5   6   9      607.55      613.58     24.65 o
  -4   6   9      578.03      585.93     23.42 o
  -3   6   9       16.63       46.14     11.20 o
  -2   6   9        1.37       38.54     12.27 o
  -1   6   9      897.81      957.69     31.17 o
   0   6   9      226.78      245.62     17.00 o
   1   6   9      648.60      520.64     22.47 o
   2   6   9       64.03       79.78     11.25 o
   3   6   9     1121.69     1156.71     35.71 o
   4   6   9        0.12        4.25     19.59 o
   5   6   9      159.51      129.83     13.72 o
   6   6   9        8.11        8.85     10.63 o
   7   6   9       60.68       66.53     11.97 o
   8   6   9       22.92       30.54     15.12 o
   9   6   9       45.49       29.83     13.68 o
  10   6   9       30.76       29.18     14.45 o
  11   6   9      868.86      820.85     36.65 o
  12   6   9        0.49       37.31     14.51 o
  13   6   9      994.54     1010.82     43.29 o
  14   6   9        0.70        0.93     21.45 o
  15   6   9       61.75       53.76     18.60 o
  16   6   9       74.48       74.78     52.70 o
  17   6   9        9.75       34.04     28.91 o
  18   6   9      334.97      323.10     26.55 o
  19   6   9      740.34      648.15     92.81 o
  20   6   9      162.19      156.09     20.65 o
 -19   7   9      169.88      142.06     27.22 o
 -18   7   9       34.45       60.32     18.91 o
 -17   7   9        3.56        9.65     15.63 o
 -16   7   9      781.89      762.59     42.85 o
 -15   7   9      175.94      192.71     18.92 o
 -14   7   9      123.74      109.49     16.14 o
 -13   7   9        5.06      -10.26     15.83 o
 -12   7   9       18.55       28.45     26.12 o
 -11   7   9       34.82        1.61     11.71 o
 -10   7   9       17.02       25.38     13.70 o
  -9   7   9       66.18       63.12     28.95 o
  -8   7   9      121.50      150.15     21.87 o
  -7   7   9        5.25       -8.44     28.91 o
  -6   7   9        0.63       15.94     17.91 o
  -5   7   9       35.84       12.54     19.66 o
  -4   7   9      168.59      194.26     19.63 o
  -3   7   9      114.72      110.48     14.87 o
  -2   7   9      271.57      253.41     18.77 o
  -1   7   9      251.17      223.72     17.86 o
   0   7   9      139.30      119.34     20.32 o
   1   7   9      244.03      225.22     28.15 o
   2   7   9      154.48      188.56     16.18 o
   3   7   9        2.89        2.91     16.13 o
   4   7   9       68.62       62.21     12.02 o
   5   7   9      718.25      691.47     47.30 o
   6   7   9      946.22      964.78     33.19 o
   7   7   9       88.79      107.89     14.91 o
   8   7   9      233.56      220.24     32.45 o
   9   7   9      193.16      235.96     50.60 o
  10   7   9      607.90      537.90     29.02 o
  11   7   9      811.09      801.28     36.44 o
  12   7   9      538.02      571.14     67.39 o
  13   7   9       97.57      107.67     60.16 o
  14   7   9        0.06      -12.13     21.92 o
  15   7   9        0.34      -14.19     16.09 o
  16   7   9       12.74        6.00     14.55 o
  17   7   9       31.43       18.39     16.30 o
  18   7   9       39.00       35.08     16.32 o
  19   7   9      204.11      180.75     53.63 o
 -17   8   9        1.11       68.09     27.98 o
 -16   8   9        9.50       42.05     20.38 o
 -15   8   9       24.76       17.11     29.61 o
 -14   8   9       21.26       40.05     30.08 o
 -13   8   9        0.23       -8.39     31.71 o
 -12   8   9       65.67       20.96     16.36 o
 -11   8   9      622.81      535.43     35.45 o
 -10   8   9       23.48       36.29     12.40 o
  -9   8   9      119.38      162.52     29.18 o
  -8   8   9      202.52      209.07     30.81 o
  -7   8   9       14.28      -15.53     16.32 o
  -6   8   9        3.84      -13.82     14.22 o
  -5   8   9       12.04       -5.43     19.06 o
  -4   8   9      407.61      426.03     23.88 o
  -3   8   9       20.51       17.29     18.13 o
  -2   8   9      282.32      324.39     20.19 o
  -1   8   9      853.95      980.91     33.50 o
   0   8   9       70.40       54.88     18.21 o
   1   8   9        1.37        2.13     16.44 o
   2   8   9        0.22       23.90     13.27 o
   3   8   9      783.05      858.44     31.70 o
   4   8   9      266.61      256.69     17.90 o
   5   8   9      787.98      734.11     29.58 o
   6   8   9        6.79       63.89     19.12 o
   7   8   9       11.45        2.07     11.51 o
   8   8   9      163.52      139.80     15.20 o
   9   8   9      340.43      342.35     24.08 o
  10   8   9      207.72      177.37     18.94 o
  11   8   9      225.71      220.51     27.05 o
  12   8   9      283.61      338.93     50.83 o
  13   8   9       21.78       20.80     15.12 o
  14   8   9      238.85      205.69     20.74 o
  15   8   9      445.40      415.34     27.75 o
  16   8   9       11.63       19.32     16.40 o
  17   8   9      122.28      160.00     20.89 o
 -15   9   9      129.56      113.51     28.68 o
 -14   9   9      379.55      325.23     28.15 o
 -13   9   9       30.38       40.50     24.07 o
 -12   9   9        0.57       69.96     21.06 o
 -11   9   9        1.88       27.52     27.98 o
 -10   9   9     1552.25     1568.94     61.99 o
  -9   9   9       31.64       34.21     16.20 o
  -8   9   9     1497.29     1406.87     86.14 o
  -7   9   9       22.60       66.74     38.48 o
  -6   9   9     3190.16     3194.66     78.35 o
  -5   9   9      699.59      745.47     35.90 o
  -4   9   9      861.04      889.08     34.05 o
  -3   9   9        3.22        8.00     17.28 o
  -2   9   9       62.00       69.42     22.55 o
  -1   9   9      282.33      291.28     20.79 o
   0   9   9       19.05       26.75     14.27 o
   1   9   9      181.34      188.12     17.08 o
   2   9   9      169.37      184.25     17.30 o
   3   9   9      300.61      309.51     23.45 o
   4   9   9       38.73       14.69     20.83 o
   5   9   9       53.99       33.90     21.51 o
   6   9   9        0.06        4.62     17.60 o
   7   9   9      266.23      235.31     18.23 o
   8   9   9      746.21      782.40     31.65 o
   9   9   9       21.02       20.77     22.15 o
  10   9   9       47.82       49.25     15.13 o
  11   9   9        4.21       -2.57     13.85 o
  12   9   9      353.62      320.68     24.71 o
  13   9   9        8.68       13.32     34.98 o
  14   9   9      558.59      570.24     32.52 o
  15   9   9       31.65       18.59     18.06 o
 -12  10   9        7.02       12.38     22.44 o
 -11  10   9        2.65       56.90     23.37 o
 -10  10   9       13.48      -18.46     18.46 o
  -9  10   9     1047.63     1016.38     50.43 o
  -8  10   9        0.03       84.26     21.48 o
  -7  10   9      279.27      245.52     24.79 o
  -6  10   9      502.88      422.90     41.24 o
  -5  10   9      138.63       85.46     19.37 o
  -4  10   9      125.57      117.92     18.19 o
  -3  10   9      538.22      501.91     38.17 o
  -2  10   9       16.23       16.73     20.24 o
  -1  10   9        3.80        4.96     20.99 o
   0  10   9      888.48      917.85     36.70 o
   1  10   9      255.89      238.59     19.39 o
   2  10   9        7.13       22.75     14.27 o
   3  10   9     1222.32     1199.02     41.61 o
   4  10   9        6.38       14.43     13.08 o
   5  10   9      377.66      413.58     28.49 o
   6  10   9      212.56      181.61     22.05 o
   7  10   9      305.34      299.37     23.19 o
   8  10   9        0.07       26.41     16.56 o
   9  10   9      443.64      460.40     29.84 o
  10  10   9      110.09       36.45     16.33 o
  11  10   9       39.16       19.68     31.01 o
  12  10   9        0.69       17.25     17.11 o
  -8  11   9        0.27       37.90     24.95 o
  -7  11   9       20.02       52.06     25.56 o
  -6  11   9      735.69      729.83     36.93 o
  -5  11   9      248.34      277.47     26.61 o
  -4  11   9      109.73       90.13     19.25 o
  -3  11   9      138.59       70.78     32.18 o
  -2  11   9       77.39       48.62     22.62 o
  -1  11   9       36.39       31.26     15.33 o
   0  11   9      212.55      174.57     20.53 o
   1  11   9       17.50       46.74     15.95 o
   2  11   9      151.70      122.69     35.51 o
   3  11   9       95.32       95.98     17.38 o
   4  11   9      233.02      266.76     23.25 o
   5  11   9      341.45      334.65     43.91 o
   6  11   9        0.14        9.07     55.96 o
   7  11   9        4.85       -5.03     16.29 o
   8  11   9      114.44       57.86     33.08 o
 -22   0  10      146.29      221.53     32.18 o
 -21   0  10      191.96      276.56     34.51 o
 -20   0  10      708.58      783.97     53.17 o
 -19   0  10        2.78      -18.19     18.19 o
 -18   0  10       78.76       46.17     22.39 o
 -17   0  10       39.45       -8.39     22.39 o
 -16   0  10      463.55      600.22     44.77 o
 -15   0  10       24.38       52.70     20.05 o
 -14   0  10     3819.86     3878.79    152.50 o
 -13   0  10        8.10        3.26     19.12 o
 -12   0  10     2550.52     2776.76    116.13 o
 -11   0  10       82.83      117.99     27.52 o
 -10   0  10      258.87      272.36     33.11 o
  -9   0  10      243.72      280.29     32.65 o
  -8   0  10     2559.62     2763.24    112.39 o
  -7   0  10      499.36      458.34     22.58 o
  -6   0  10       11.25       33.15     26.12 o
  -5   0  10       97.75      102.45     11.99 o
  -4   0  10      989.37      978.27     67.86 o
  -3   0  10       66.08       74.21     11.72 o
  -2   0  10     1532.32     1650.95     70.42 o
  -1   0  10      185.83      233.12     17.81 o
   0   0  10      269.65      281.71     17.95 o
   1   0  10      867.50      826.12     31.28 o
   2   0  10       50.74       20.84     23.55 o
   3   0  10       22.78       10.51     10.62 o
   4   0  10        0.11       17.26     13.99 o
   5   0  10      424.44      387.55     37.31 o
   6   0  10     2469.48     2424.65    107.73 o
   7   0  10       12.56       -4.20     15.39 o
   8   0  10        6.91       55.96     20.52 o
   9   0  10       18.56       13.99     20.99 o
  10   0  10     1250.18     1230.75     66.22 o
  11   0  10      358.58      411.80     35.44 o
  12   0  10      123.72      140.38     23.78 o
  13   0  10      106.11       76.02     21.45 o
  14   0  10       73.28       77.88     23.32 o
  15   0  10        0.33       -4.20     24.25 o
  16   0  10       34.62       -2.80     19.59 o
  17   0  10      144.98      124.05     30.31 o
  18   0  10     2625.21     2755.31    130.58 o
  19   0  10      435.39      457.97     43.37 o
  20   0  10       24.27       45.70     34.51 o
  21   0  10      137.30       99.80     27.05 o
  22   0  10        2.27       30.31     24.72 o
 -22   1  10       40.24      122.72     38.01 o
 -21   1  10       34.29       25.89     44.77 o
 -20   1  10        0.83       37.47     26.35 o
 -19   1  10       33.83       32.06     17.02 o
 -18   1  10       39.89       85.42     23.32 o
 -17   1  10      398.28      406.04     51.77 o
 -16   1  10        8.70       74.62     20.99 o
 -15   1  10        3.35       23.62     49.20 o
 -14   1  10        4.31       -1.28     16.09 o
 -13   1  10     3406.12     3402.39     97.07 o
 -12   1  10        6.84      -11.94     18.42 o
 -11   1  10      220.01      283.99     25.75 o
 -10   1  10       84.58       20.38     41.51 o
  -9   1  10       87.96       75.71     23.78 o
  -8   1  10      204.82      194.62     22.75 o
  -7   1  10      127.97      165.33     18.30 o
  -6   1  10       79.00       60.49      8.18 o
  -5   1  10        0.03        1.98      8.55 o
  -4   1  10       48.62       59.51     17.74 o
  -3   1  10        1.89       39.67     11.02 o
  -2   1  10       99.99      104.34     13.29 o
  -1   1  10        3.32        7.58     16.76 o
   0   1  10      300.98      330.93     11.94 o
   1   1  10       44.92       44.97      6.95 o
   2   1  10      194.85      195.76     10.01 o
   3   1  10     1730.21     1861.54     36.42 o
   4   1  10       56.33       60.69      8.66 o
   5   1  10     1312.62     1333.03     47.80 o
   6   1  10      263.23      302.81     20.29 o
   7   1  10     1631.93     1559.14     54.73 o
   8   1  10       99.70       96.30     15.86 o
   9   1  10     3470.01     3654.45    109.43 o
  10   1  10      516.62      592.02     30.32 o
  11   1  10        5.28       53.17     21.45 o
  12   1  10      120.14      151.91     17.81 o
  13   1  10      928.37      879.92     40.28 o
  14   1  10        1.76       23.28     32.65 o
  15   1  10     1414.44     1443.39     56.06 o
  16   1  10        7.60        8.74     15.62 o
  17   1  10       75.19      103.15     31.25 o
  18   1  10        5.61        4.67     16.30 o
  19   1  10     1035.19      996.37     45.98 o
  20   1  10       22.65       27.98     20.99 o
  21   1  10      321.09      290.51     26.22 o
  22   1  10       17.56       56.68     31.93 o
 -22   2  10       93.12      126.80     18.39 o
 -21   2  10      151.90      199.97     53.40 o
 -20   2  10      744.51      740.95     36.76 o
 -19   2  10       26.07       51.41     38.71 o
 -18   2  10      567.00      576.71     32.19 o
 -17   2  10       17.23      -11.58     13.66 o
 -16   2  10      154.51      148.56     29.85 o
 -15   2  10       54.51       12.96     30.78 o
 -14   2  10       73.52       43.17     15.77 o
 -13   2  10        0.03       -2.37     14.00 o
 -12   2  10      574.54      600.52     30.33 o
 -11   2  10      125.57      125.30     18.89 o
 -10   2  10      241.62      252.46     22.09 o
  -9   2  10       97.08       96.09     16.98 o
  -8   2  10      387.62      415.67     18.71 o
  -7   2  10      135.66      138.81     12.61 o
  -6   2  10       25.84       18.82     31.92 o
  -5   2  10       21.88       40.72     15.42 o
  -4   2  10      243.24      247.40     15.13 o
  -3   2  10        7.77       16.40      8.53 o
  -2   2  10     1881.30     1868.70     35.98 o
  -1   2  10      273.67      271.76     11.08 o
   0   2  10       10.07       13.48      7.04 o
   1   2  10       42.77       50.78      6.44 o
   2   2  10      359.23      411.33     12.40 o
   3   2  10       44.78       72.07      9.12 o
   4   2  10      167.03      183.32     10.34 o
   5   2  10        1.83       47.65     14.17 o
   6   2  10      184.11      191.15     13.64 o
   7   2  10       24.29       38.41     21.17 o
   8   2  10     1125.06     1211.98     36.62 o
   9   2  10       13.57       32.80     12.67 o
  10   2  10      546.76      614.02     24.20 o
  11   2  10      188.49      181.23     14.25 o
  12   2  10      452.64      464.67     27.55 o
  13   2  10      354.41      379.48     19.42 o
  14   2  10      622.43      664.64     26.28 o
  15   2  10      758.67      738.92     28.22 o
  16   2  10      288.30      288.28     21.56 o
  17   2  10       74.26       40.31     12.20 o
  18   2  10     1384.90     1371.14     44.77 o
  19   2  10      404.98      454.74     22.99 o
  20   2  10        6.46       25.02     31.71 o
  21   2  10       49.89       65.23     19.00 o
  22   2  10        1.09       46.17     27.05 o
 -22   3  10        2.88       46.23     25.63 o
 -21   3  10     1927.15     1906.06     57.42 o
 -20   3  10      302.22      295.03     33.79 o
 -19   3  10      123.94       97.89     13.32 o
 -18   3  10       11.96       -4.25     12.64 o
 -17   3  10      557.96      529.17     33.54 o
 -16   3  10       32.28       31.71     14.18 o
 -15   3  10       50.54       73.65     40.11 o
 -14   3  10        4.45       -4.90     12.86 o
 -13   3  10       24.92       65.34     12.79 o
 -12   3  10        0.01        2.23     15.48 o
 -11   3  10      291.02      327.78     21.14 o
 -10   3  10      100.67       97.65     14.33 o
  -9   3  10      367.63      311.19     34.21 o
  -8   3  10        7.94       14.14      8.67 o
  -7   3  10        4.57       27.15     10.99 o
  -6   3  10        1.49       11.89     10.03 o
  -5   3  10      463.65      487.93     17.79 o
  -4   3  10      151.27      157.90     14.69 o
  -3   3  10     1762.52     1823.87     40.25 o
  -2   3  10      151.81      150.32     11.73 o
  -1   3  10       39.76       43.54      9.87 o
   0   3  10      365.10      332.56     17.50 o
   1   3  10       51.82       60.01     10.20 o
   2   3  10        0.13        5.58      8.44 o
   3   3  10      648.93      608.34     23.90 o
   4   3  10      794.00      785.87     26.34 o
   5   3  10      386.03      414.41     19.01 o
   6   3  10      136.79      139.01     17.27 o
   7   3  10      290.82      278.58     20.92 o
   8   3  10      103.10       83.98     20.56 o
   9   3  10      215.81      204.34     14.47 o
  10   3  10       66.01       93.83     16.18 o
  11   3  10      194.64      253.05     24.03 o
  12   3  10       29.35       36.21     10.98 o
  13   3  10      650.69      694.53     27.53 o
  14   3  10       70.70       65.87     12.27 o
  15   3  10     1506.93     1606.57     47.74 o
  16   3  10        0.53      -10.75     10.75 o
  17   3  10       10.49       11.77     11.28 o
  18   3  10        0.05       11.26     21.22 o
  19   3  10       93.70       75.98     25.60 o
  20   3  10      265.59      265.18     25.22 o
  21   3  10        1.40       29.20     25.77 o
  22   3  10       21.54       71.05     17.05 o
 -21   4  10      114.25      189.08     23.70 o
 -20   4  10      868.53      830.14     33.17 o
 -19   4  10      498.82      506.82     26.87 o
 -18   4  10      265.81      273.49     19.88 o
 -17   4  10       36.74       15.40     15.94 o
 -16   4  10       48.56       31.76     15.13 o
 -15   4  10       45.83       37.14     32.03 o
 -14   4  10      245.93      282.15     33.20 o
 -13   4  10        1.81       45.15     13.32 o
 -12   4  10       54.70       88.59     31.66 o
 -11   4  10       12.40       16.39     12.82 o
 -10   4  10     1820.22     1832.32     50.51 o
  -9   4  10      562.38      570.04     19.89 o
  -8   4  10       18.00       30.42      9.30 o
  -7   4  10      314.96      293.37     14.86 o
  -6   4  10      520.58      528.47     19.06 o
  -5   4  10       60.33       72.45     10.05 o
  -4   4  10       90.93       90.43     10.58 o
  -3   4  10       44.10       66.74     16.44 o
  -2   4  10        8.23       29.74      9.84 o
  -1   4  10       78.36       68.03     16.83 o
   0   4  10       56.47       58.48     13.12 o
   1   4  10      142.42      128.00     11.58 o
   2   4  10     1210.32     1183.50     29.44 o
   3   4  10       24.76       25.70     21.92 o
   4   4  10        5.57      -10.10     10.52 o
   5   4  10      463.18      473.95     20.80 o
   6   4  10        2.36        3.17     24.72 o
   7   4  10      378.97      405.05     24.55 o
   8   4  10      263.56      285.38     23.55 o
   9   4  10      255.17      244.41     21.30 o
  10   4  10      120.84       94.46     24.02 o
  11   4  10        0.04       20.30     12.26 o
  12   4  10      134.28      158.07     21.99 o
  13   4  10        1.59       16.10     12.10 o
  14   4  10      153.14      167.13     16.21 o
  15   4  10      241.65      248.86     27.77 o
  16   4  10      349.82      305.49     18.96 o
  17   4  10       51.63       20.80     15.10 o
  18   4  10      803.46      810.28     52.94 o
  19   4  10      149.96      166.59     29.48 o
  20   4  10        6.67       25.33     23.56 o
  21   4  10       20.63       39.08     28.22 o
 -20   5  10      321.45      319.83     24.43 o
 -19   5  10       73.23       58.15     25.43 o
 -18   5  10       20.35       33.70     22.56 o
 -17   5  10     1921.40     1919.29     59.43 o
 -16   5  10       29.60       33.70     15.64 o
 -15   5  10       38.52       23.23     23.21 o
 -14   5  10       89.40      143.00     16.71 o
 -13   5  10       63.39       84.34     20.21 o
 -12   5  10       52.38       74.92     42.50 o
 -11   5  10      444.98      393.52     28.71 o
 -10   5  10       34.94       56.74     12.74 o
  -9   5  10      574.13      515.60     21.74 o
  -8   5  10        7.95       17.27     12.72 o
  -7   5  10     1035.05      978.50     28.35 o
  -6   5  10      146.70      143.54     12.26 o
  -5   5  10      599.79      551.56     19.66 o
  -4   5  10      176.81      179.13     12.85 o
  -3   5  10       86.25      114.67     12.94 o
  -2   5  10      110.62      115.38     12.87 o
  -1   5  10      629.39      627.48     23.89 o
   0   5  10       93.15      103.99     12.64 o
   1   5  10      175.69      198.93     13.05 o
   2   5  10       96.11      173.14     57.63 o
   3   5  10       48.22       82.16     23.98 o
   4   5  10        4.73       14.59     22.68 o
   5   5  10      745.16      745.85     27.31 o
   6   5  10       58.34       12.23     15.74 o
   7   5  10       25.65        9.30     20.52 o
   8   5  10      364.21      351.21     22.97 o
   9   5  10      278.30      287.95     21.18 o
  10   5  10      170.77      141.10     19.24 o
  11   5  10      365.39      399.16     46.40 o
  12   5  10      146.65      126.41     20.26 o
  13   5  10     2206.46     2214.52     73.68 o
  14   5  10      610.61      618.41     32.45 o
  15   5  10      118.24       78.75     16.63 o
  16   5  10      550.51      509.84     87.44 o
  17   5  10       41.90       13.58     20.52 o
  18   5  10      139.06      188.78     63.66 o
  19   5  10        2.61       38.71     29.38 o
  20   5  10       16.22        2.09     17.39 o
 -19   6  10        1.92       19.53     16.27 o
 -18   6  10      162.86      153.02     26.50 o
 -17   6  10      150.34      178.56     62.64 o
 -16   6  10     3635.22     3722.60     91.47 o
 -15   6  10      109.53      139.46     16.68 o
 -14   6  10      613.76      604.77     33.55 o
 -13   6  10        6.94       32.41     15.17 o
 -12   6  10      343.03      375.05     24.23 o
 -11   6  10      222.94      218.80     19.90 o
 -10   6  10        3.12        4.22     17.37 o
  -9   6  10       98.96      122.61     26.37 o
  -8   6  10       13.08       42.51     13.13 o
  -7   6  10       35.66       69.87     13.06 o
  -6   6  10      212.53      197.76     29.89 o
  -5   6  10       67.41       40.42     18.06 o
  -4   6  10       24.60       23.94     13.92 o
  -3   6  10        0.16       18.99     25.18 o
  -2   6  10        1.30       11.62     35.91 o
  -1   6  10        0.77        3.43     21.45 o
   0   6  10      132.85       98.92     20.87 o
   1   6  10       44.27       55.27     23.56 o
   2   6  10      453.87      437.38     21.16 o
   3   6  10      256.45      216.38     31.66 o
   4   6  10        6.45       -2.68      9.57 o
   5   6  10       28.69       23.37     10.93 o
   6   6  10        0.30        8.04     10.81 o
   7   6  10        0.25       54.45     34.51 o
   8   6  10        1.04        9.26     13.35 o
   9   6  10        9.76       -5.61     11.54 o
  10   6  10      402.98      332.28     38.24 o
  11   6  10      380.81      360.84     26.22 o
  12   6  10     1519.04     1567.44     65.52 o
  13   6  10       14.07       -3.20     40.81 o
  14   6  10      217.01      232.67     34.51 o
  15   6  10        3.33      -12.73     18.06 o
  16   6  10      263.68      256.09     27.11 o
  17   6  10       28.13       34.04     28.45 o
  18   6  10      120.73      154.76     70.65 o
  19   6  10      143.52      175.11     79.05 o
 -17   7  10      585.07      587.14     42.54 o
 -16   7  10       92.57       49.73     15.79 o
 -15   7  10     2122.63     2095.20     59.99 o
 -14   7  10      117.64      199.55     40.77 o
 -13   7  10      234.53      292.51     82.55 o
 -12   7  10        2.02       14.20     20.29 o
 -11   7  10        0.13       35.42     17.26 o
 -10   7  10       59.56       64.33     18.57 o
  -9   7  10      261.40      231.02     19.42 o
  -8   7  10       28.76       32.19     13.92 o
  -7   7  10        8.45        9.74     24.25 o
  -6   7  10        0.53       -5.34     10.90 o
  -5   7  10       10.00        6.66     13.82 o
  -4   7  10        0.33       37.70     14.55 o
  -3   7  10       20.94       35.82     15.37 o
  -2   7  10       94.36       85.88     20.98 o
  -1   7  10      320.82      317.47     19.97 o
   0   7  10        5.58       22.92     38.48 o
   1   7  10       91.20       85.95     15.52 o
   2   7  10       22.59       -5.70     15.80 o
   3   7  10      153.36      168.72     16.32 o
   4   7  10        2.64        3.12     22.85 o
   5   7  10      271.17      252.13     31.29 o
   6   7  10       31.09       39.12     12.13 o
   7   7  10      104.39      112.95     16.33 o
   8   7  10       62.46       45.34     14.98 o
   9   7  10       24.83       52.23     21.45 o
  10   7  10      126.01      115.80     17.47 o
  11   7  10     3644.28     3723.45    173.26 o
  12   7  10        0.09       -1.18     24.25 o
  13   7  10      174.51      173.23     20.49 o
  14   7  10        2.07        5.04     14.54 o
  15   7  10     1168.13     1043.07    104.00 o
  16   7  10        2.31       21.48     20.99 o
  17   7  10       11.42       14.31     17.17 o
 -16   8  10      622.74      651.16     40.46 o
 -15   8  10        4.66       32.67     30.78 o
 -14   8  10       50.71       52.61     21.40 o
 -13   8  10        5.64        7.96     34.51 o
 -12   8  10      418.34      420.47     30.14 o
 -11   8  10       16.46       25.37     14.48 o
 -10   8  10       82.40      105.93     18.03 o
  -9   8  10        0.00        7.64     11.80 o
  -8   8  10      134.90      142.07     20.52 o
  -7   8  10       39.59       46.35     18.42 o
  -6   8  10       90.87       89.74     15.05 o
  -5   8  10       12.01       17.20     14.19 o
  -4   8  10       87.32       65.88     15.88 o
  -3   8  10      402.50      443.11     23.84 o
  -2   8  10        0.11       25.91     13.34 o
  -1   8  10       20.95        8.99     15.42 o
   0   8  10     1302.01     1284.91     40.66 o
   1   8  10      396.32      387.97     20.78 o
   2   8  10      496.78      582.69     33.57 o
   3   8  10      773.01      769.74     30.97 o
   4   8  10     1129.42     1078.75     36.49 o
   5   8  10      145.95      174.55     25.03 o
   6   8  10      580.91      584.63     26.45 o
   7   8  10      248.04      233.89     20.71 o
   9   8  10       10.44        4.43     13.19 o
  10   8  10      567.39      498.82     76.25 o
  11   8  10       11.35       -8.86     20.29 o
  12   8  10      185.89      153.18     27.28 o
  13   8  10        3.16       -3.39     16.55 o
  14   8  10      466.39      353.78     25.85 o
  15   8  10       36.44       43.32     18.65 o
 -13   9  10       20.40       36.56     21.91 o
 -12   9  10      134.92      105.67     26.05 o
 -11   9  10      148.60      175.95     23.76 o
 -10   9  10      272.23      258.28     40.98 o
  -9   9  10        2.04       34.74     19.73 o
  -8   9  10     1112.70     1131.47     38.48 o
  -7   9  10      102.67      114.45     42.47 o
  -6   9  10      396.86      341.02     23.14 o
  -5   9  10        0.97       -8.42     13.53 o
  -4   9  10        0.26       -4.68     15.53 o
  -3   9  10       79.04      106.89     17.42 o
  -2   9  10     1180.96     1243.72     40.43 o
  -1   9  10      173.36      210.22     34.10 o
   0   9  10       15.48       12.98     22.96 o
   1   9  10      250.37      252.26     35.38 o
   2   9  10        5.94       32.26     21.09 o
   3   9  10      578.05      542.90     26.46 o
   4   9  10      618.46      604.58     41.07 o
   5   9  10       11.62       -2.60     13.68 o
   6   9  10      209.13      204.27     24.07 o
   7   9  10       21.80       38.12     47.10 o
   8   9  10      280.18      256.68     23.35 o
   9   9  10       16.07      -13.51     13.51 o
  10   9  10       53.79       72.12     42.91 o
  11   9  10      258.27      213.55     53.63 o
  12   9  10        3.63       -1.08     14.67 o
  13   9  10        0.85        0.93     24.02 o
 -10  10  10       40.06       -2.86     44.54 o
  -9  10  10      543.80      526.86     30.64 o
  -8  10  10      209.16      248.21     76.86 o
  -7  10  10       90.49      112.24     24.15 o
  -6  10  10       37.53        2.19     15.68 o
  -5  10  10        6.91       59.48     16.97 o
  -4  10  10      332.28      333.19     44.25 o
  -3  10  10      633.68      595.86     36.57 o
  -2  10  10       83.28      108.16     18.26 o
  -1  10  10        3.33       12.37     15.46 o
   0  10  10       57.81       37.08     15.27 o
   1  10  10      137.58      117.59     17.60 o
   2  10  10      184.35      199.53     27.24 o
   3  10  10      201.90      207.03     18.50 o
   4  10  10        1.44       49.10     40.81 o
   5  10  10      198.88      245.64     23.71 o
   6  10  10        1.48       -1.62     19.51 o
   7  10  10      111.23      118.24     62.06 o
   8  10  10       71.25       47.26     17.97 o
   9  10  10       50.88       37.96     24.48 o
  10  10  10        7.54      -23.78     23.78 o
  -3  11  10      359.62      403.81     50.25 o
  -2  11  10       33.25       21.91     69.02 o
  -1  11  10       39.83      -17.30     17.30 o
   0  11  10      272.15      293.78     25.95 o
   1  11  10        7.68       19.28     23.56 o
   2  11  10      120.58      177.88     46.98 o
   3  11  10       54.69       15.58     29.09 o
   4  11  10       85.01       29.38     26.12 o
 -21   1  11       24.49       89.81     71.82 o
 -20   1  11       29.66       82.09     18.19 o
 -19   1  11       75.99      110.87     61.33 o
 -18   1  11       39.74       11.62     50.13 o
 -17   1  11       31.66       56.59     23.09 o
 -16   1  11      127.30      190.18     33.35 o
 -15   1  11        0.09       32.76     15.46 o
 -14   1  11      345.70      302.84     23.23 o
 -13   1  11       49.76      141.78     26.12 o
 -12   1  11      577.59      580.46     34.04 o
 -11   1  11      329.13      297.74     21.74 o
 -10   1  11       23.92       43.74     21.69 o
  -9   1  11      174.63      140.63     17.64 o
  -8   1  11       19.74       18.19     18.65 o
  -7   1  11       14.29        1.76     12.34 o
  -6   1  11        0.03       -1.87      9.49 o
  -5   1  11       65.00      109.47     10.15 o
  -4   1  11     3032.41     3101.49     69.90 o
  -3   1  11      394.70      373.19     20.73 o
  -2   1  11      148.81      167.29     19.05 o
  -1   1  11       12.00       20.38      9.49 o
   0   1  11     2552.62     2668.20     44.92 o
   1   1  11      268.81      265.13     10.07 o
   2   1  11     3431.39     3618.61     64.46 o
   3   1  11       44.11       84.34     11.34 o
   4   1  11      161.65      166.76     13.39 o
   5   1  11      360.39      402.33     85.11 o
   6   1  11       25.93       12.71     12.55 o
   7   1  11      392.21      409.75     24.90 o
   8   1  11      630.83      615.51     30.49 o
   9   1  11       11.91       16.25     20.99 o
  10   1  11       17.48       40.44     19.35 o
  11   1  11        1.34        4.74     12.19 o
  12   1  11       80.61       75.55     45.47 o
  13   1  11        0.92      -13.18     13.18 o
  14   1  11       47.58       38.63     33.58 o
  15   1  11      112.22       78.60     17.48 o
  16   1  11      223.75      232.94     68.56 o
  17   1  11       31.67       53.19     18.15 o
  18   1  11      236.97      217.21     24.95 o
  19   1  11      161.72      174.19     59.23 o
  20   1  11       64.52       54.53     35.17 o
  21   1  11       95.77      101.11     27.13 o
 -21   2  11      256.55      282.08     26.16 o
 -20   2  11        4.56       -9.59     13.35 o
 -19   2  11      438.93      487.61     69.26 o
 -18   2  11        6.13       27.29     20.05 o
 -17   2  11      101.75       88.82     18.80 o
 -16   2  11       59.04       18.49     16.24 o
 -15   2  11      292.26      243.79     21.55 o
 -14   2  11       10.15       36.44     14.50 o
 -13   2  11      115.27      117.24     18.91 o
 -12   2  11       59.24       29.40     15.27 o
 -11   2  11        0.10      -12.52     12.52 o
 -10   2  11      255.50      238.49     34.04 o
  -9   2  11      306.25      259.01     20.44 o
  -8   2  11        2.85       -6.36     12.03 o
  -7   2  11      202.22      180.80     17.55 o
  -6   2  11      530.28      500.95     21.82 o
  -5   2  11        0.01       17.69     15.84 o
  -4   2  11        8.43        0.85      8.86 o
  -3   2  11     2107.87     2159.58     46.13 o
  -2   2  11      146.75      120.39     10.76 o
  -1   2  11      703.51      704.78     21.12 o
   0   2  11      165.00      187.11     10.37 o
   1   2  11      462.58      457.98     15.03 o
   2   2  11      353.32      361.11     13.19 o
   3   2  11     1506.54     1465.34     31.13 o
   4   2  11      140.49      128.73     19.89 o
   5   2  11        3.46       24.41     14.58 o
   6   2  11       66.33       83.58     11.79 o
   7   2  11     4247.69     4276.87     99.97 o
   8   2  11       10.17       30.43     10.02 o
   9   2  11      753.18      764.66     27.35 o
  10   2  11        0.04       18.07      9.84 o
  11   2  11      636.51      659.11     33.01 o
  12   2  11       23.73       21.50     15.29 o
  13   2  11       25.68        5.99     11.56 o
  14   2  11        6.62       56.22     24.25 o
  15   2  11      642.27      737.31     39.03 o
  16   2  11        1.10       39.58     15.35 o
  17   2  11        0.00        0.31     13.59 o
  18   2  11       36.62       29.13     16.99 o
  19   2  11      100.21      128.49     15.39 o
  20   2  11        3.14       48.60     15.30 o
  21   2  11       33.31      131.42     20.05 o
 -20   3  11     3376.82     3673.91     91.29 o
 -19   3  11      251.27      311.94     35.38 o
 -18   3  11       76.11       91.58     32.47 o
 -17   3  11        3.73       14.35     18.01 o
 -16   3  11        8.66        4.04     19.38 o
 -15   3  11       39.52       62.90     15.08 o
 -14   3  11      105.73      102.27     16.18 o
 -13   3  11       43.00       57.93     14.59 o
 -12   3  11      237.30      230.90     18.03 o
 -11   3  11      361.67      301.29     18.84 o
 -10   3  11       32.31       41.15     12.62 o
  -9   3  11      341.22      279.55     18.86 o
  -8   3  11       92.63      128.65     15.87 o
  -7   3  11      109.02      109.52     11.11 o
  -6   3  11     1291.17     1324.48     32.54 o
  -5   3  11      142.03       90.98     10.89 o
  -4   3  11      146.89      134.68     12.12 o
  -3   3  11       25.10       42.75      8.66 o
  -2   3  11      360.63      324.62     14.67 o
  -1   3  11      703.75      711.12     22.18 o
   0   3  11      732.76      740.79     21.25 o
   1   3  11       31.19        8.67      8.72 o
   2   3  11      230.22      216.87     24.03 o
   3   3  11      191.81      196.66     14.51 o
   4   3  11     2327.47     2376.09     73.84 o
   5   3  11        2.02        9.33     14.92 o
   6   3  11      363.85      326.68     22.50 o
   7   3  11      200.83      213.51     17.95 o
   8   3  11      606.90      592.96     30.28 o
   9   3  11       77.25       66.48     18.08 o
  10   3  11      107.84       93.30     15.83 o
  11   3  11       54.40       68.55     11.71 o
  12   3  11      449.77      401.04     20.84 o
  13   3  11      114.10      133.20     14.92 o
  14   3  11      794.08      759.98     28.86 o
  15   3  11       60.99       97.27     36.89 o
  16   3  11       59.60       68.16     13.16 o
  17   3  11       63.45       66.33     21.90 o
  18   3  11       10.50       35.91     19.59 o
  19   3  11       90.62       45.91     13.70 o
  20   3  11       95.21       63.84     17.47 o
 -20   4  11      127.97      115.31     27.65 o
 -19   4  11     2869.30     3079.72     79.57 o
 -18   4  11      251.38      288.74     36.29 o
 -17   4  11      457.26      512.79     26.94 o
 -16   4  11        0.07       23.15     19.64 o
 -15   4  11      130.20      152.45     17.99 o
 -14   4  11        3.87       48.68     24.99 o
 -13   4  11       93.13       79.47     16.22 o
 -12   4  11      208.46      249.50     20.99 o
 -11   4  11      128.04       83.37     15.95 o
 -10   4  11       86.65      104.23     17.64 o
  -9   4  11      647.35      632.25     25.57 o
  -8   4  11       55.69       65.36     17.91 o
  -7   4  11       24.59       44.60     13.81 o
  -6   4  11      249.55      222.85     13.61 o
  -5   4  11     1006.86      983.95     27.29 o
  -4   4  11      179.17      171.33     16.22 o
  -3   4  11       14.04       30.44      8.89 o
  -2   4  11      334.22      350.91     28.41 o
  -1   4  11     1230.03     1272.21     31.89 o
   0   4  11      419.13      423.34     31.30 o
   1   4  11      305.28      265.59     22.81 o
   2   4  11       60.13       62.18     23.05 o
   3   4  11     1877.98     1833.58     48.90 o
   4   4  11       15.55       12.45     12.83 o
   5   4  11      250.71      233.15     28.22 o
   6   4  11       50.25       79.68     33.58 o
   7   4  11       44.04       12.80     13.53 o
   8   4  11      177.15      150.38     27.05 o
   9   4  11      437.38      380.94     31.48 o
  10   4  11       39.18       23.58     30.08 o
  11   4  11      959.72      903.60     54.57 o
  12   4  11        0.76       -1.97     14.69 o
  13   4  11      273.85      276.92     23.55 o
  14   4  11      867.92      961.65     42.23 o
  15   4  11      282.14      272.58     22.44 o
  16   4  11      163.60      185.43     19.99 o
  17   4  11       27.13       27.76     12.56 o
  18   4  11        6.85      -12.63     12.63 o
  19   4  11      963.78      948.42     35.08 o
 -19   5  11        5.02       12.50     33.81 o
 -18   5  11      481.72      461.85     56.10 o
 -17   5  11      202.86      187.22     20.10 o
 -16   5  11      640.17      648.98     29.46 o
 -15   5  11        2.61       29.30     25.48 o
 -14   5  11      306.75      289.87     29.85 o
 -13   5  11       18.07       56.38     14.85 o
 -12   5  11       15.61       23.59     23.79 o
 -11   5  11        2.07       -2.77     11.54 o
 -10   5  11      664.09      700.44     29.56 o
  -9   5  11       34.13       33.93     10.34 o
  -8   5  11       63.98       62.24     10.88 o
  -7   5  11       19.86       21.14      9.46 o
  -6   5  11      228.37      212.82     14.26 o
  -5   5  11      129.85      138.05     12.43 o
  -4   5  11     2411.41     2475.82     53.67 o
  -3   5  11      460.77      492.55     21.47 o
  -2   5  11       35.15       48.90     16.47 o
  -1   5  11      126.39      114.96     12.78 o
   0   5  11      401.33      376.41     22.55 o
   1   5  11      291.51      276.61     25.51 o
   2   5  11      389.93      393.33     25.35 o
   3   5  11      504.77      529.95     22.99 o
   4   5  11     1202.49     1265.41     39.48 o
   5   5  11     1281.43     1244.08     46.41 o
   6   5  11      245.71      260.37     21.91 o
   7   5  11      219.11      204.62     20.56 o
   8   5  11        6.72       -9.79     13.99 o
   9   5  11       56.86       28.03     20.99 o
  10   5  11      126.17      129.10     18.82 o
  11   5  11       56.01       56.07     17.42 o
  12   5  11     1364.70     1330.91     53.02 o
  13   5  11      453.15      442.57     39.41 o
  14   5  11      240.02      187.79     25.18 o
  15   5  11      205.97      186.30     22.62 o
  16   5  11      187.79      231.78     22.90 o
  17   5  11       35.81       72.87     25.42 o
  18   5  11       10.87       55.71     19.32 o
 -17   6  11     1282.33     1264.93     43.69 o
 -16   6  11      108.17       73.12     32.51 o
 -15   6  11      868.41      845.34     33.92 o
 -14   6  11       61.51       68.55     15.88 o
 -13   6  11      154.97      125.29     30.16 o
 -12   6  11       48.53       52.06     23.02 o
 -11   6  11       43.91       66.74     15.95 o
 -10   6  11      114.49      131.08     16.01 o
  -9   6  11        4.21        2.01     10.83 o
  -8   6  11      215.58      223.84     18.44 o
  -7   6  11      120.84      126.15     14.47 o
  -6   6  11        0.03       -7.84     24.75 o
  -5   6  11      951.38      954.22     31.68 o
  -4   6  11      214.69      206.23     16.00 o
  -3   6  11      113.96      136.41     14.04 o
  -2   6  11       62.79       45.29     22.55 o
  -1   6  11     1433.96     1447.46     40.76 o
   0   6  11       17.61       -1.74     13.72 o
   1   6  11     1145.07     1131.91     35.97 o
   2   6  11      318.34      311.61     18.31 o
   3   6  11      290.27      323.70     18.66 o
   4   6  11      234.99      253.20     17.38 o
   5   6  11        6.90       32.68     13.66 o
   6   6  11        6.38      -15.86     27.05 o
   7   6  11       53.84       73.74     17.34 o
   8   6  11      577.59      540.57     66.46 o
   9   6  11      778.24      734.37     34.98 o
  10   6  11       63.43       38.08     36.14 o
  11   6  11      357.42      374.55     28.88 o
  12   6  11      104.92      111.04     21.57 o
  13   6  11        3.79       -9.22     29.85 o
  14   6  11        1.47       20.66     26.12 o
  15   6  11       27.04       25.93     17.77 o
  16   6  11       23.59        8.32     47.80 o
  17   6  11       11.58       26.93     19.35 o
 -16   7  11      418.19      366.26     24.42 o
 -15   7  11      519.64      571.83     28.31 o
 -14   7  11        0.79       33.31     31.83 o
 -13   7  11       33.62       39.50     17.55 o
 -12   7  11      400.53      418.94     94.91 o
 -11   7  11       21.12       51.13     62.96 o
 -10   7  11      228.20      291.02     50.13 o
  -9   7  11      111.84      122.72     27.17 o
  -8   7  11      187.40      190.27     17.00 o
  -7   7  11        7.41        5.88     12.54 o
  -6   7  11      225.72      226.21     21.99 o
  -5   7  11       15.80      -10.80     10.80 o
  -4   7  11      761.34      815.04     30.23 o
  -3   7  11        6.31       52.13     28.38 o
  -2   7  11       10.63       19.74     26.31 o
  -1   7  11      318.20      355.51     21.91 o
   0   7  11        6.49        4.22     14.23 o
   1   7  11       54.20       44.87     12.75 o
   2   7  11      152.32      168.06     15.95 o
   3   7  11      602.61      606.01     25.60 o
   4   7  11     1039.24     1104.80     36.75 o
   5   7  11       43.25       49.34     12.65 o
   6   7  11      298.84      259.98     23.64 o
   7   7  11       47.70       66.00     39.64 o
   8   7  11      278.20      231.23     21.93 o
   9   7  11      150.12      143.90     17.80 o
  10   7  11      617.47      592.68     32.24 o
  11   7  11      503.67      506.25     29.48 o
  12   7  11      805.09      812.00     38.62 o
  13   7  11        6.61       58.76     30.31 o
  14   7  11       83.92       27.56     32.18 o
  15   7  11      156.69      174.33     37.08 o
  16   7  11      164.15       99.56     52.70 o
 -14   8  11       26.83      117.87     32.65 o
 -13   8  11       53.57       23.20     20.12 o
 -12   8  11        1.98        3.04     52.47 o
 -11   8  11       24.25       37.71     31.71 o
 -10   8  11        3.59      -13.52     20.52 o
  -9   8  11       12.23        7.17     23.09 o
  -8   8  11        0.14       18.29     12.61 o
  -7   8  11       26.02       14.64     14.23 o
  -6   8  11      123.84      135.40     31.80 o
  -5   8  11       67.91       96.21     15.67 o
  -4   8  11      455.19      433.94     22.72 o
  -3   8  11      426.98      393.23     23.77 o
  -2   8  11       16.64       27.35     46.64 o
  -1   8  11      304.64      317.77     28.45 o
   0   8  11      818.85      817.80     38.74 o
   1   8  11      769.09      712.73     40.86 o
   2   8  11        7.09       11.60     15.36 o
   3   8  11      181.72      141.85     36.84 o
   4   8  11       81.85       93.82     14.74 o
   5   8  11       11.08       22.63     32.16 o
   6   8  11      736.52      741.00     37.54 o
   7   8  11       42.13       41.60     31.25 o
   8   8  11       69.18       86.03     22.85 o
   9   8  11        0.89       25.89     22.39 o
  10   8  11      297.27      301.98     32.88 o
  11   8  11        9.09       23.78     21.92 o
  12   8  11       33.37       50.60     15.83 o
  13   8  11      801.19      750.26     37.70 o
 -11   9  11      109.20      137.31     24.41 o
 -10   9  11        6.98       29.92     24.48 o
  -9   9  11      136.07      150.00     22.85 o
  -8   9  11     2519.28     2481.00     65.23 o
  -7   9  11        0.69       17.13     17.56 o
  -6   9  11        3.34       39.02     42.51 o
  -5   9  11      277.29      300.32     21.96 o
  -4   9  11      201.21      243.99     23.65 o
  -3   9  11        0.99       -4.04     16.53 o
  -2   9  11      337.66      377.33     24.62 o
  -1   9  11        7.93        3.52     31.01 o
   0   9  11      236.27      192.66     18.25 o
   1   9  11     1096.84     1141.78     39.47 o
   2   9  11        0.03       17.14     14.43 o
   3   9  11      576.27      631.49     29.07 o
   4   9  11     1038.87     1081.87     38.17 o
   5   9  11       54.22       47.04     15.25 o
   6   9  11      183.75      232.30     40.81 o
   7   9  11        0.98       19.59     22.85 o
   8   9  11        0.22        1.87     21.45 o
   9   9  11       96.93      128.70     28.68 o
  10   9  11       72.18       64.83     17.25 o
  11   9  11      476.22      420.64     28.49 o
  -6  10  11       34.22       10.01     33.03 o
  -5  10  11       56.69      136.45     42.93 o
  -4  10  11       95.61      149.14     40.10 o
  -3  10  11      712.27      697.00     30.41 o
  -2  10  11      265.69      252.14     36.38 o
  -1  10  11      133.45      164.51     76.95 o
   0  10  11      117.14       50.60     16.16 o
   1  10  11      295.15      288.47     21.96 o
   2  10  11      317.01      261.21     26.72 o
   3  10  11      144.56      148.85     39.37 o
   4  10  11       14.86        3.89     14.94 o
   5  10  11       36.21       26.90     15.67 o
   6  10  11       56.75       35.78     35.44 o
 -20   0  12      133.10      218.73     39.64 o
 -19   0  12        7.58       30.78     25.65 o
 -18   0  12      861.30      808.22     53.63 o
 -17   0  12       69.19       63.89     25.18 o
 -16   0  12        4.34      -13.52     18.65 o
 -15   0  12       42.61        7.93     21.45 o
 -14   0  12      614.28      686.03     48.97 o
 -13   0  12      106.21       81.15     24.25 o
 -12   0  12       23.80       34.04     22.39 o
 -11   0  12        6.11        3.73     18.65 o
 -10   0  12      617.57      630.06     45.24 o
  -9   0  12        0.42       32.65     20.05 o
  -8   0  12      792.59      770.91     47.10 o
  -7   0  12       41.63       59.70     20.05 o
  -6   0  12     2095.96     2083.27     90.01 o
  -5   0  12       86.04      106.38     19.12 o
  -4   0  12    12364.70    11669.53    314.57 o
  -3   0  12       24.27       20.50     14.46 o
  -2   0  12    23343.65    22207.46    448.08 o
  -1   0  12       98.22      124.63     15.44 o
   0   0  12     1224.78     1162.53     33.41 o
   1   0  12      955.28      924.34     54.57 o
   2   0  12       11.62        2.33     13.99 o
   3   0  12      266.02      249.97     27.05 o
   4   0  12      155.25      136.65     21.92 o
   5   0  12      150.91      143.64     22.39 o
   6   0  12     4795.67     4562.95    188.41 o
   7   0  12       20.19       41.51     18.65 o
   8   0  12      542.37      530.26     41.51 o
   9   0  12      135.32      120.32     26.58 o
  10   0  12        0.88       -3.26     19.12 o
  11   0  12       35.22       51.77     22.39 o
  12   0  12     1040.97     1088.51     65.29 o
  13   0  12        8.12       21.92     21.92 o
  14   0  12       64.61      107.73     25.65 o
  15   0  12      140.75      172.56     30.78 o
  16   0  12      353.87      351.18     38.71 o
  17   0  12      380.42      316.20     34.98 o
  18   0  12        5.03       40.57     26.12 o
  19   0  12       46.69      111.00     28.45 o
  20   0  12      344.11      418.33     41.51 o
 -19   1  12        4.58       77.42     28.45 o
 -18   1  12      125.48      147.08     41.97 o
 -17   1  12      157.78      149.33     19.45 o
 -16   1  12       31.77       46.33     47.57 o
 -15   1  12       27.64       36.54     26.12 o
 -14   1  12       40.86       36.39     15.62 o
 -13   1  12      251.28      225.01     20.94 o
 -12   1  12       18.15        9.66     16.32 o
 -11   1  12       29.96       68.07     26.58 o
 -10   1  12        0.66      -12.59     16.32 o
  -9   1  12       36.85       30.59     13.94 o
  -8   1  12        9.74       70.41     15.74 o
  -7   1  12        4.18       -7.27     13.99 o
  -6   1  12        2.37        4.15     10.16 o
  -5   1  12      162.72      174.79     12.86 o
  -4   1  12       23.51       25.64      8.95 o
  -3   1  12    13808.14    13478.26    267.79 o
  -2   1  12      408.71      357.91     22.22 o
  -1   1  12      582.67      543.04     13.91 o
   0   1  12      101.82       98.81      8.12 o
   1   1  12      210.04      210.72     12.86 o
   2   1  12      154.43      142.81     15.19 o
   3   1  12       22.66       21.84     17.35 o
   4   1  12      104.33       95.85     11.26 o
   5   1  12      357.80      330.95     17.74 o
   6   1  12      259.27      267.64     16.80 o
   7   1  12        3.63       14.78     12.50 o
   8   1  12       12.92       10.30     25.88 o
   9   1  12       21.06       15.15     22.85 o
  10   1  12       85.01       86.61     14.83 o
  11   1  12       43.48       86.26     52.93 o
  12   1  12        2.11       18.27     13.68 o
  13   1  12       17.64       59.73     16.15 o
  14   1  12       25.75       29.59     16.30 o
  15   1  12      108.04       88.19     32.41 o
  16   1  12        3.89       13.92     31.48 o
  17   1  12      524.76      520.93     32.14 o
  18   1  12      217.38      209.36     19.47 o
  19   1  12      250.01      310.38     26.21 o
 -19   2  12       14.21       54.84     39.41 o
 -18   2  12        7.28       48.25     22.85 o
 -17   2  12       23.00       56.06     15.66 o
 -16   2  12        0.35       40.37     15.27 o
 -15   2  12       13.19      -14.92     21.92 o
 -14   2  12      629.80      629.13     31.94 o
 -13   2  12       85.24      121.24     18.19 o
 -12   2  12      237.15      277.50     23.39 o
 -11   2  12       37.62       54.57     16.40 o
 -10   2  12       10.53       13.06     14.84 o
  -9   2  12        6.47       47.10     23.09 o
  -8   2  12        0.18       -4.20     13.99 o
  -7   2  12       55.89       46.71     46.40 o
  -6   2  12        0.61       26.70     20.06 o
  -5   2  12       17.13       34.62     10.64 o
  -4   2  12     1016.47     1015.39     27.79 o
  -3   2  12        9.70       18.31     16.36 o
  -2   2  12     1233.21     1192.23     30.02 o
  -1   2  12        0.94        4.55     12.98 o
   0   2  12       53.68       55.04     15.22 o
   1   2  12        8.40       16.93      9.56 o
   2   2  12     1157.65     1109.37     41.64 o
   3   2  12       23.06       35.15     12.54 o
   4   2  12      264.14      274.00     22.15 o
   5   2  12       11.88       15.11     14.92 o
   6   2  12      530.20      521.32     22.57 o
   7   2  12       20.59        1.40     13.19 o
   8   2  12       97.27      113.18     13.42 o
   9   2  12      227.42      201.37     15.52 o
  10   2  12        6.63       20.13     15.08 o
  11   2  12      200.16      184.34     22.62 o
  12   2  12       33.75        7.19     12.25 o
  13   2  12      201.44      225.39     29.98 o
  14   2  12      114.03      116.18     14.47 o
  15   2  12      345.18      340.83     20.20 o
  16   2  12      656.26      627.08     42.69 o
  17   2  12      106.64       98.96     16.07 o
  18   2  12      770.38      769.98     34.96 o
  19   2  12        0.04       67.16     59.46 o
 -19   3  12       11.94       47.26     19.38 o
 -18   3  12      169.86      167.64     19.78 o
 -17   3  12        2.08       21.86     14.51 o
 -16   3  12        1.09       13.84     16.52 o
 -15   3  12      101.27      127.10     38.42 o
 -14   3  12        7.01        7.04     13.20 o
 -13   3  12      129.50      132.32     28.17 o
 -12   3  12      111.17      151.11     17.92 o
 -11   3  12       16.11       40.37     15.88 o
 -10   3  12      420.41      384.22     20.95 o
  -9   3  12       12.04       24.94     12.35 o
  -8   3  12      216.98      274.57     18.41 o
  -7   3  12      351.86      338.15     15.70 o
  -6   3  12       17.11       28.76     16.02 o
  -5   3  12        2.03        8.48      9.80 o
  -4   3  12      222.56      207.85     12.92 o
  -3   3  12      314.37      354.36     19.86 o
  -2   3  12      372.19      374.15     16.04 o
  -1   3  12      162.31      168.01     11.33 o
   0   3  12      182.84      195.46     12.60 o
   1   3  12      176.43      161.14     13.13 o
   2   3  12       96.32       90.95     14.94 o
   3   3  12       16.84       34.32     12.28 o
   4   3  12       45.12       81.64     32.65 o
   5   3  12      153.53      170.32     17.06 o
   6   3  12      181.58      177.87     17.59 o
   7   3  12      139.80      142.01     16.98 o
   8   3  12      177.34      197.65     20.01 o
   9   3  12      146.52      200.36     19.05 o
  10   3  12      297.14      266.10     29.38 o
  11   3  12        7.21        9.44     15.39 o
  12   3  12       97.14       67.69     15.66 o
  13   3  12       47.87       35.52     20.75 o
  14   3  12      121.56      108.11     24.71 o
  15   3  12      834.96      821.92     31.52 o
  16   3  12        3.92       -3.34     21.45 o
  17   3  12      973.11     1023.16     60.66 o
  18   3  12       13.91      -19.59     19.59 o
  19   3  12      321.11      355.81     43.52 o
 -18   4  12      272.23      272.36     39.24 o
 -17   4  12      225.65      213.46     37.41 o
 -16   4  12       81.79      130.85     44.69 o
 -15   4  12        0.70      -15.82     19.79 o
 -14   4  12        0.48       62.30     22.70 o
 -13   4  12       23.37       30.35     18.57 o
 -12   4  12        1.06       35.44     27.98 o
 -11   4  12       24.60        7.44     24.48 o
 -10   4  12       82.31       53.80     13.93 o
  -9   4  12       26.27       31.35     13.73 o
  -8   4  12      615.42      614.07     26.90 o
  -7   4  12      326.09      302.76     16.33 o
  -6   4  12        0.79       -0.79     18.58 o
  -5   4  12       34.40       37.87     10.37 o
  -4   4  12      821.23      772.43     23.78 o
  -3   4  12      111.04       84.10     10.55 o
  -2   4  12       39.18       35.83     10.93 o
  -1   4  12       83.42       84.04     24.06 o
   0   4  12     1046.05     1017.61     32.78 o
   1   4  12      100.08       64.72     12.84 o
   2   4  12      154.36      146.60     22.39 o
   3   4  12       59.14       54.72     25.18 o
   4   4  12      425.76      420.90     25.39 o
   5   4  12      246.25      232.76     19.19 o
   6   4  12        4.37       34.83     15.12 o
   7   4  12        6.53       12.59     18.65 o
   8   4  12       98.73      113.32     17.59 o
   9   4  12       10.28       -7.63     13.78 o
  10   4  12       95.90      135.55     52.93 o
  11   4  12       30.04       43.76     46.40 o
  12   4  12       16.47       29.55     14.54 o
  13   4  12      192.71      185.20     25.18 o
  14   4  12      480.76      478.00     37.78 o
  15   4  12       97.33       98.60     17.86 o
  16   4  12       12.98        0.86     15.79 o
  18   4  12        1.01       -4.20     17.00 o
 -17   5  12      217.34      229.84     20.77 o
 -16   5  12       22.33        3.88     18.65 o
 -15   5  12      514.12      558.93     29.96 o
 -14   5  12        2.16        8.89     18.35 o
 -13   5  12       10.58       58.61     14.77 o
 -12   5  12       88.53       70.89     15.18 o
 -11   5  12      667.49      686.78     32.25 o
 -10   5  12       45.34       26.48     33.83 o
  -9   5  12     1047.42     1131.01     37.92 o
  -8   5  12        1.00       21.83     12.40 o
  -7   5  12     1211.15     1182.35     31.93 o
  -6   5  12       50.63       79.35     11.65 o
  -5   5  12      846.26      817.82     30.29 o
  -4   5  12       75.62       89.71     14.54 o
  -3   5  12      452.19      384.41     19.36 o
  -2   5  12       38.72       10.10     25.25 o
  -1   5  12      367.66      339.67     23.31 o
   0   5  12       10.83        7.80     12.54 o
   1   5  12      230.53      226.72     22.22 o
   2   5  12        9.10       -5.51     11.74 o
   3   5  12       22.66       19.81     12.67 o
   4   5  12        2.61        1.49     13.78 o
   5   5  12      777.41      723.08     35.25 o
   6   5  12       28.83       24.27     15.87 o
   7   5  12        5.33       18.46     19.35 o
   8   5  12       24.87       36.71     13.21 o
   9   5  12        1.10        3.54     16.79 o
  10   5  12        0.01       13.57     32.41 o
  11   5  12      177.00      166.17     22.17 o
  12   5  12        1.65        1.65     24.02 o
  13   5  12     1381.41     1346.79     54.01 o
  14   5  12        2.72       11.93     15.86 o
  15   5  12       39.85       32.86     31.48 o
  16   5  12       91.95       81.04     46.17 o
  17   5  12        2.42        3.29     43.37 o
 -15   6  12       93.88      123.56     48.58 o
 -14   6  12      442.34      408.24     24.84 o
 -13   6  12       88.67      111.54     31.42 o
 -12   6  12       10.37       55.88     17.17 o
 -11   6  12       37.71       39.73     25.70 o
 -10   6  12       91.84       47.19     14.35 o
  -9   6  12       16.30       -1.69     14.18 o
  -8   6  12      230.90      226.53     16.22 o
  -7   6  12      111.47       83.92     32.24 o
  -6   6  12       22.81       58.90     14.15 o
  -5   6  12        2.34        3.71     15.93 o
  -4   6  12      251.05      198.46     16.80 o
  -3   6  12        9.07       25.37     19.52 o
  -2   6  12       20.87       79.69     15.71 o
  -1   6  12       48.46       19.49     14.79 o
   0   6  12      484.29      483.54     23.30 o
   1   6  12      257.21      258.23     18.21 o
   2   6  12        7.62        6.26     15.55 o
   3   6  12        3.44        0.90     13.13 o
   4   6  12      421.18      407.80     24.90 o
   5   6  12      198.24      192.21     19.38 o
   6   6  12      248.69      229.26     26.12 o
   7   6  12       17.18       20.16     14.01 o
   8   6  12       27.78       41.65     35.44 o
   9   6  12       69.78       84.61     15.60 o
  10   6  12      195.17      205.78     29.38 o
  11   6  12       19.23       -4.19     18.59 o
  12   6  12      292.82      288.67     37.08 o
  13   6  12      113.45       62.44     57.83 o
  14   6  12      249.99      280.42     52.70 o
  15   6  12      324.50      349.53     30.11 o
 -13   7  12        0.10        5.26     37.31 o
 -12   7  12       25.79        6.95     17.91 o
 -11   7  12       46.49        8.48     41.51 o
 -10   7  12        0.49       54.87     20.61 o
  -9   7  12       47.46       21.36     17.57 o
  -8   7  12        0.05        5.19     27.94 o
  -7   7  12       21.34       26.38     18.09 o
  -6   7  12      195.12      153.41     20.77 o
  -5   7  12        1.24       19.67     19.99 o
  -4   7  12       14.12        2.18     16.45 o
  -3   7  12      431.71      447.51     22.51 o
  -2   7  12       37.45       16.88     15.46 o
  -1   7  12      913.67      837.43     45.24 o
   0   7  12       37.07       32.57     23.61 o
   1   7  12      167.73      188.75     23.82 o
   2   7  12       12.44        5.86     13.03 o
   3   7  12      753.26      719.07     29.06 o
   4   7  12      384.41      409.88     25.43 o
   5   7  12        1.59       48.04     20.99 o
   6   7  12       42.41       33.84     25.88 o
   7   7  12       19.85        6.07     22.85 o
   8   7  12      444.21      389.42     25.87 o
   9   7  12      671.16      729.16     35.83 o
  10   7  12        0.22       -9.50     17.72 o
  11   7  12       31.23       36.84     23.78 o
  12   7  12       26.55       -7.46     14.66 o
  13   7  12       11.34      -14.79     14.79 o
 -11   8  12       11.36       51.43     23.83 o
 -10   8  12       58.61       60.72     21.22 o
  -9   8  12        7.40        3.67     14.21 o
  -8   8  12      303.49      294.57     20.46 o
  -7   8  12      175.23      187.92     17.57 o
  -6   8  12      349.42      354.80     29.43 o
  -5   8  12      238.55      212.66     18.68 o
  -4   8  12     1279.41     1304.37     41.38 o
  -3   8  12        0.66       16.71     18.56 o
  -2   8  12       11.36      -17.26     30.31 o
  -1   8  12      527.42      578.57     33.79 o
   0   8  12      338.03      350.97     21.75 o
   1   8  12       36.66       -5.13     13.66 o
   2   8  12       13.02       25.29     17.78 o
   3   8  12        9.51        1.94     12.57 o
   4   8  12      413.18      341.61     34.04 o
   5   8  12       48.53       26.49     14.83 o
   6   8  12        0.13       10.73     23.78 o
   7   8  12       95.26       97.17     17.91 o
   8   8  12      127.06       99.98     17.80 o
   9   8  12       19.98       15.39     25.18 o
  10   8  12       21.74       90.01     28.45 o
  11   8  12       29.95       26.06     16.96 o
  -7   9  12      398.12      403.85     40.24 o
  -6   9  12      207.88      199.95     23.06 o
  -5   9  12      598.03      696.71     32.06 o
  -4   9  12      256.17      334.67     63.71 o
  -3   9  12        0.31       67.17     20.90 o
  -2   9  12      100.91      145.69     36.61 o
  -1   9  12      234.49      176.54     19.56 o
   0   9  12     1015.52     1054.99     38.38 o
   1   9  12      956.93     1004.24     36.64 o
   2   9  12      266.63      251.79     25.84 o
   3   9  12      223.85      210.50     23.15 o
   4   9  12       36.95       19.06     17.36 o
   5   9  12       15.37       38.30     21.45 o
   6   9  12       12.31      -11.64     17.26 o
   7   9  12       73.00       71.79     18.96 o
 -18   1  13      283.86      269.92     27.98 o
 -17   1  13        0.00        3.54     39.17 o
 -16   1  13       13.68       39.38     20.38 o
 -15   1  13       19.89       54.83     19.91 o
 -14   1  13      286.61      270.57     26.72 o
 -13   1  13        2.43      -14.68     14.68 o
 -12   1  13      635.13      608.87     33.66 o
 -11   1  13        0.11       30.44     27.75 o
 -10   1  13        3.23        4.82     14.89 o
  -9   1  13        4.00       30.03     15.80 o
  -8   1  13       27.24       36.95     14.92 o
  -7   1  13       87.56       51.40     16.32 o
  -6   1  13       57.29       93.81     15.79 o
  -5   1  13        4.36       18.21     10.61 o
  -4   1  13     1781.96     1781.77     39.49 o
  -3   1  13      876.88      878.62     22.01 o
  -2   1  13        7.22       23.43     10.88 o
  -1   1  13      113.75      102.03     16.73 o
   0   1  13     1866.86     1762.39     74.85 o
   1   1  13      289.06      274.31     20.44 o
   2   1  13      121.33      106.50     15.74 o
   3   1  13      179.87      176.38     14.08 o
   4   1  13       35.10       15.57      9.91 o
   5   1  13       20.43       38.64     11.34 o
   6   1  13      368.15      339.43     19.04 o
   7   1  13       25.66       16.60     11.20 o
   8   1  13       62.88       35.70     11.69 o
   9   1  13        2.99       -0.27     28.22 o
  10   1  13      148.32      172.89     18.28 o
  11   1  13        9.20       43.96     24.43 o
  12   1  13     1424.30     1499.99     49.06 o
  13   1  13        4.42       27.19     12.64 o
  14   1  13       63.31       41.25     13.54 o
  15   1  13       16.32       35.87     19.14 o
  16   1  13     1443.62     1513.57     47.76 o
  17   1  13        4.33       25.82     14.84 o
  18   1  13      198.37      231.06     39.62 o
 -17   2  13       81.74       76.34     42.21 o
 -16   2  13        9.59      103.29     53.63 o
 -15   2  13       26.41       -4.35     27.98 o
 -14   2  13       83.90      128.25     27.05 o
 -13   2  13       15.54       28.72     33.35 o
 -12   2  13       11.26       20.52     19.59 o
 -11   2  13      156.87      158.33     19.12 o
 -10   2  13        8.02       -1.31     13.35 o
  -9   2  13      195.65      231.83     20.89 o
  -8   2  13      163.96      179.99     16.56 o
  -7   2  13        0.04       10.80     14.71 o
  -6   2  13      394.26      357.54     19.06 o
  -5   2  13      305.01      270.99     15.43 o
  -4   2  13        2.22        7.98      9.25 o
  -3   2  13       40.84       30.42     18.51 o
  -2   2  13       68.92       77.68     12.76 o
  -1   2  13      332.50      307.98     16.16 o
   0   2  13      199.47      176.96     12.12 o
   1   2  13        8.73       -1.99     24.02 o
   2   2  13      941.55      911.90     82.55 o
   3   2  13       93.42      122.82     15.27 o
   4   2  13       42.41       86.00     13.80 o
   5   2  13     1275.77     1176.32     51.77 o
   6   2  13        7.66       45.36     17.02 o
   7   2  13       18.72       39.36     13.28 o
   8   2  13       53.30       81.85     15.83 o
   9   2  13      171.56      135.99     34.28 o
  10   2  13      124.84      118.48     25.42 o
  11   2  13      417.78      469.42     40.18 o
  12   2  13        7.93       11.63     21.11 o
  13   2  13      616.64      650.54     27.63 o
  14   2  13      216.10      194.62     18.26 o
  15   2  13       91.50      101.49     19.63 o
  16   2  13      127.35      135.66     17.71 o
  17   2  13       91.14       59.05     32.06 o
 -17   3  13      104.91      155.28     23.86 o
 -16   3  13       13.02       81.52     18.32 o
 -15   3  13       76.60      119.70     27.74 o
 -14   3  13       85.86       80.88     17.47 o
 -13   3  13        5.02        9.83     17.03 o
 -12   3  13       67.53       53.01     14.57 o
 -11   3  13       55.22       78.70     15.28 o
 -10   3  13      614.10      579.69     27.35 o
  -9   3  13       35.42       60.67     14.23 o
  -8   3  13      769.99      793.65     30.62 o
  -7   3  13      184.07      148.98     19.51 o
  -6   3  13        9.28       20.28     12.72 o
  -5   3  13       40.02       82.46     16.53 o
  -4   3  13      398.53      412.02     28.47 o
  -3   3  13      139.68      130.59     11.53 o
  -2   3  13        8.88       15.00     22.08 o
  -1   3  13       30.01       36.25     14.88 o
   0   3  13      372.10      340.75     16.45 o
   1   3  13       93.16       97.84     17.00 o
   2   3  13       81.45       58.59     15.31 o
   3   3  13       85.12       95.91     22.62 o
   4   3  13       15.74       42.58     20.52 o
   5   3  13      180.74      177.61     26.58 o
   6   3  13      153.61      172.29     18.25 o
   7   3  13       24.61        2.24     27.75 o
   8   3  13        0.00       13.36     14.50 o
   9   3  13      197.88      235.71     20.32 o
  10   3  13        5.32       15.99     17.02 o
  11   3  13       43.58       16.25     36.84 o
  12   3  13       57.48       34.60     37.31 o
  13   3  13      130.11      148.15     19.25 o
  14   3  13     2388.13     2325.60     78.27 o
  15   3  13      105.95       96.83     18.27 o
  16   3  13        6.88       43.34     16.46 o
  17   3  13      110.56      121.67     20.38 o
 -16   4  13       51.55       76.41     17.71 o
 -15   4  13      591.43      623.84     30.57 o
 -14   4  13       94.58       77.62     23.15 o
 -13   4  13       34.64       76.13     37.31 o
 -12   4  13      106.47      105.54     19.53 o
 -11   4  13      215.13      240.75     18.91 o
 -10   4  13      232.39      200.86     19.16 o
  -9   4  13      266.24      195.58     16.75 o
  -8   4  13        7.67       12.86     14.47 o
  -7   4  13      130.53      103.53     18.69 o
  -6   4  13       32.95       21.22     18.58 o
  -5   4  13        2.12        8.73      9.24 o
  -4   4  13       89.20      121.34     19.39 o
  -3   4  13       80.28       95.48     11.91 o
  -2   4  13        0.04      -11.19     18.65 o
  -1   4  13      462.85      442.38     19.29 o
   0   4  13       10.64       -6.53     18.19 o
   1   4  13      161.41      188.98     22.39 o
   2   4  13      140.81      121.27     45.24 o
   3   4  13       94.12       99.13     16.82 o
   4   4  13        3.36       10.94     18.13 o
   5   4  13      196.73      236.92     35.68 o
   6   4  13       29.74       63.77     16.09 o
   7   4  13       28.26       12.49     14.89 o
   8   4  13        8.26       22.58     23.09 o
   9   4  13      259.76      235.28     34.04 o
  10   4  13      253.16      219.40     23.78 o
  11   4  13        8.10       -1.17     36.14 o
  12   4  13      426.62      415.40     68.79 o
  13   4  13       24.21       87.37     23.09 o
  14   4  13      397.04      380.66     31.25 o
  15   4  13      729.09      645.35     33.74 o
  16   4  13      317.73      259.25     65.06 o
 -15   5  13       21.89      135.25     34.98 o
 -14   5  13      301.66      302.60     22.18 o
 -13   5  13       64.89      104.48     24.41 o
 -12   5  13      446.89      464.05     27.30 o
 -11   5  13       72.07       58.22     40.58 o
 -10   5  13      335.49      338.53     23.18 o
  -9   5  13       68.12       90.40     20.57 o
  -8   5  13       57.72       53.00     14.82 o
  -7   5  13      456.86      425.81     23.90 o
  -6   5  13      982.07     1031.43     29.70 o
  -5   5  13        0.72       -9.60      9.60 o
  -4   5  13        3.25        8.38     14.14 o
  -3   5  13       42.76       25.45     14.49 o
  -2   5  13      237.97      254.77     22.39 o
  -1   5  13        2.92       62.23     63.19 o
   0   5  13      204.17      217.34     17.37 o
   1   5  13        6.52        7.65     13.08 o
   2   5  13       25.37       12.07     13.11 o
   3   5  13       43.55       42.83     31.01 o
   4   5  13       80.16       95.30     44.54 o
   5   5  13       21.55       33.60     13.41 o
   6   5  13      204.51      177.39     21.12 o
   7   5  13      168.87      174.90     22.19 o
   8   5  13       44.69       15.49     14.54 o
   9   5  13       18.18       48.50     31.71 o
  10   5  13       31.00       68.56     25.65 o
  11   5  13       62.37       68.78     18.46 o
  12   5  13     1093.19     1045.00     79.28 o
  13   5  13      100.81      174.94     26.58 o
  14   5  13     1596.22     1652.39     63.91 o
 -13   6  13       19.41      -18.05     22.15 o
 -12   6  13       38.72       49.68     21.49 o
 -11   6  13      237.56      243.17     40.17 o
 -10   6  13      194.17      155.52     21.38 o
  -9   6  13       18.76       58.77     48.26 o
  -8   6  13        2.43      -12.84     12.84 o
  -7   6  13        0.78       38.74     61.56 o
  -6   6  13      103.14      124.98     16.18 o
  -5   6  13        2.41       25.80     12.42 o
  -4   6  13        4.76        7.72     11.64 o
  -3   6  13       18.05        7.73     14.20 o
  -2   6  13        0.96        0.26     14.58 o
  -1   6  13      122.92      147.84     16.25 o
   0   6  13       22.47       13.21     16.65 o
   1   6  13       70.98       48.85     33.33 o
   2   6  13      151.93      163.34     18.91 o
   3   6  13      109.71      107.73     17.25 o
   4   6  13      368.19      325.80     23.97 o
   5   6  13      104.29      127.07     19.91 o
   6   6  13      103.27      150.06     27.28 o
   7   6  13       43.18        6.19     16.15 o
   8   6  13       96.83       72.15     27.52 o
   9   6  13        0.51        3.39     37.31 o
  10   6  13       51.67       72.37     18.19 o
  11   6  13      775.76      835.03    113.09 o
  12   6  13       62.37       82.08     36.84 o
  13   6  13       85.03       79.54     40.57 o
 -11   7  13      132.73      111.66     22.29 o
 -10   7  13        3.29       23.27     25.88 o
  -9   7  13      101.14       75.64     19.79 o
  -8   7  13        0.46      -17.14     17.14 o
  -7   7  13        8.47       86.55     44.54 o
  -6   7  13       55.79       38.84     14.23 o
  -5   7  13       53.66       51.12     13.25 o
  -4   7  13      131.40      204.81     23.84 o
  -3   7  13       99.75       67.24     18.85 o
  -2   7  13      352.18      378.38     27.11 o
  -1   7  13        6.79       25.74     16.84 o
   0   7  13       76.29       58.36     16.69 o
   1   7  13        2.04        1.56     13.51 o
   2   7  13      760.62      738.52     35.72 o
   3   7  13        1.47       45.04     17.06 o
   4   7  13      117.70      120.90     40.11 o
   5   7  13      118.30       98.44     19.70 o
   6   7  13      103.85       84.45     33.11 o
   7   7  13      119.12      120.79     19.27 o
   8   7  13       84.84       95.05     38.01 o
   9   7  13      581.73      531.03     30.81 o
  10   7  13      845.28      846.76     42.24 o
  11   7  13       70.09       83.17     27.75 o
  -7   8  13      147.83      173.99     29.03 o
  -6   8  13        0.00       -6.14     14.05 o
  -5   8  13      106.66      174.31     80.00 o
  -4   8  13        0.83       89.54     32.65 o
  -3   8  13      110.38       99.47     57.36 o
  -2   8  13       39.21       27.70     19.05 o
  -1   8  13      103.60      121.81     17.77 o
   0   8  13       48.17       67.17     18.38 o
   1   8  13        1.18      -21.92     21.92 o
   2   8  13      145.96       83.74     41.04 o
   3   8  13       80.37       59.18     33.11 o
   4   8  13       19.18       22.19     27.52 o
   5   8  13      403.70      416.03     34.74 o
   6   8  13        8.09       58.39     61.09 o
   7   8  13      831.97      903.99     55.26 o
 -15   0  14       24.15      101.20     26.58 o
 -14   0  14     3880.33     3825.16    156.70 o
 -13   0  14        0.89       26.58     21.92 o
 -12   0  14       86.58       26.58     22.85 o
 -10   0  14      149.05      230.85     31.25 o
  -9   0  14       60.19       36.84     21.92 o
  -8   0  14      310.32      336.72     33.58 o
  -7   0  14       53.55       82.08     20.05 o
  -6   0  14      323.51      292.88     31.25 o
  -5   0  14        1.03       89.54     29.38 o
  -4   0  14      229.91      217.79     32.18 o
  -3   0  14       78.60      111.84     16.09 o
  -2   0  14      112.39      111.93     20.52 o
  -1   0  14       64.41       86.28     24.25 o
   0   0  14       31.02       11.19     15.86 o
   1   0  14        8.02      -12.13     20.99 o
   2   0  14      531.77      574.07     56.43 o
   3   0  14       14.22       34.04     20.05 o
   4   0  14      322.01      317.36     22.74 o
   5   0  14        1.18        0.47     16.79 o
   6   0  14      110.04       64.83     24.25 o
   7   0  14      158.62      136.18     25.65 o
   8   0  14      757.91      638.46     46.17 o
   9   0  14      124.86      111.93     25.18 o
  10   0  14       84.57       55.03     25.18 o
  11   0  14       76.59      119.39     27.52 o
  12   0  14      386.01      473.36     42.44 o
  13   0  14       71.57       79.28     27.05 o
  14   0  14      176.32      101.67     27.05 o
 -15   1  14      611.17      555.56     40.57 o
 -14   1  14       12.35       30.76     15.86 o
 -13   1  14      711.36      629.02     41.51 o
 -12   1  14       24.17       27.41     15.99 o
 -11   1  14      227.24      226.83     31.01 o
 -10   1  14        1.48       15.75     16.32 o
  -9   1  14        0.80       16.79     20.52 o
  -8   1  14        3.84       -1.74     12.48 o
  -7   1  14      130.58      173.67     35.21 o
  -6   1  14       11.75      -11.39     12.36 o
  -5   1  14       33.94       84.59     44.31 o
  -4   1  14       14.26        6.19      9.83 o
  -3   1  14      909.38      880.87     23.13 o
  -2   1  14       14.32       18.92     10.47 o
  -1   1  14       21.59       38.03     13.00 o
   0   1  14       21.12       10.90     18.42 o
   1   1  14       27.75       49.74     15.79 o
   2   1  14        8.86       14.76     24.02 o
   3   1  14        0.19        4.67     23.32 o
   4   1  14        0.10       32.95     14.13 o
   5   1  14      113.72      131.95     19.57 o
   6   1  14       30.43       29.01     23.78 o
   7   1  14     1125.42     1037.56     42.35 o
   8   1  14        0.64      -10.26     17.26 o
   9   1  14      796.50      806.92     30.48 o
  10   1  14        5.69        2.06     14.99 o
  11   1  14        1.40       11.13     12.18 o
  12   1  14       43.94       33.42     14.99 o
  13   1  14      271.63      219.07     19.54 o
  14   1  14       27.60      -12.49     28.45 o
  15   1  14       82.22       65.89     17.91 o
 -15   2  14        3.48        2.92     17.64 o
 -14   2  14      180.02      230.42     44.31 o
 -13   2  14       33.24       66.74     54.33 o
 -12   2  14       16.04       43.48     61.79 o
 -11   2  14        1.29       -6.87     12.24 o
 -10   2  14        0.71        2.11     13.91 o
  -9   2  14        1.10       -0.03     35.44 o
  -8   2  14       83.97      133.56     20.07 o
  -7   2  14       36.17       30.79     31.99 o
  -6   2  14       88.94      110.94     15.29 o
  -5   2  14        4.09       12.73     12.89 o
  -4   2  14       17.91       27.23     22.93 o
  -3   2  14       62.54       85.03     14.36 o
  -2   2  14      104.65       91.03     21.36 o
  -1   2  14       97.37      111.82     21.92 o
   0   2  14      324.62      293.13     20.89 o
   1   2  14        5.04       -4.66     17.26 o
   2   2  14        7.48        8.92     15.32 o
   3   2  14        0.81       40.78     14.50 o
   4   2  14      130.21      132.55     16.48 o
   5   2  14       68.15       83.71     15.07 o
   6   2  14      233.48      258.72     21.63 o
   7   2  14       23.10       -3.08     15.39 o
   8   2  14      175.48      161.81     17.59 o
   9   2  14      116.81      191.41     74.39 o
  10   2  14     1114.03     1101.52     50.13 o
  11   2  14       99.98       82.18     30.08 o
  12   2  14      224.18      212.22     21.37 o
  13   2  14      260.11      238.73     28.45 o
  14   2  14     1256.51     1367.17     54.97 o
  15   2  14       14.39        7.00     15.67 o
 -14   3  14       10.61       14.27     16.79 o
 -13   3  14        8.24       45.61     15.78 o
 -12   3  14        1.76       60.49     25.42 o
 -11   3  14       32.60       62.15     15.12 o
 -10   3  14        3.83        4.36     15.90 o
  -9   3  14        9.57       33.07     14.73 o
  -8   3  14        0.04       21.03     27.52 o
  -7   3  14       53.23       88.36     15.17 o
  -6   3  14      101.80      118.70     15.13 o
  -5   3  14        8.21       37.22     15.35 o
  -4   3  14       18.35        4.98      9.46 o
  -3   3  14       10.64       10.18     18.81 o
  -2   3  14      247.17      264.73     16.39 o
  -1   3  14       30.62       41.57     10.56 o
   0   3  14       16.92       -3.39     15.57 o
   1   3  14       68.89       96.18     17.02 o
   2   3  14       77.63       88.88     17.91 o
   3   3  14      122.34      129.75     19.38 o
   4   3  14       42.74       45.33     14.32 o
   5   3  14       95.40       65.73     15.49 o
   6   3  14       92.50       87.77     15.79 o
   7   3  14       63.18       90.74     16.35 o
   8   3  14        1.46       44.60     15.52 o
   9   3  14       29.77       31.52     14.50 o
  10   3  14       91.60      134.96     20.23 o
  11   3  14       25.43       46.39     16.48 o
  12   3  14        1.71       43.87     17.00 o
  13   3  14      248.33      179.06     20.65 o
  14   3  14      190.63      186.67     22.11 o
 -13   4  14        0.00       -9.13     18.37 o
 -12   4  14        0.08       10.63     13.54 o
 -11   4  14      173.71      209.89     36.61 o
 -10   4  14      725.67      718.57     30.22 o
  -9   4  14      252.58      257.88     19.82 o
  -8   4  14      404.24      359.67     22.03 o
  -7   4  14        0.01        3.86     36.61 o
  -6   4  14       74.88       81.46     15.36 o
  -5   4  14        5.49       41.54     11.91 o
  -4   4  14       33.22       -0.52     12.17 o
  -3   4  14       10.14       17.05     22.38 o
  -2   4  14       18.61       16.06     45.94 o
  -1   4  14      110.65      114.04     16.29 o
   0   4  14       25.34       29.91     24.02 o
   1   4  14        0.29      -19.59     19.59 o
   2   4  14       89.46       82.45     19.16 o
   3   4  14      405.50      370.13     24.40 o
   4   4  14      395.24      400.62     39.17 o
   5   4  14      213.82      193.97     47.34 o
   6   4  14        6.26       26.80     13.54 o
   7   4  14        0.00       -5.10     13.28 o
   8   4  14        0.24        2.08     35.44 o
   9   4  14       64.94      115.28     21.50 o
  10   4  14       58.07       82.26     19.12 o
  11   4  14       30.27       16.90     21.45 o
  12   4  14       36.34       -3.85     14.94 o
  13   4  14        4.38       42.94     21.22 o
 -12   5  14        0.64       52.32     21.92 o
 -11   5  14       97.45       72.86     20.42 o
 -10   5  14       11.23       18.67     16.81 o
  -9   5  14        7.31       32.93     32.16 o
  -8   5  14        4.86       72.26     34.52 o
  -7   5  14      517.47      462.21     24.42 o
  -6   5  14       42.62       29.41     20.33 o
  -5   5  14       40.37       51.47     12.86 o
  -4   5  14        9.70       29.70     13.40 o
  -3   5  14       28.44       18.10     31.48 o
  -2   5  14        2.66       32.36     35.24 o
  -1   5  14        7.03       22.65     24.36 o
   0   5  14        4.43      -12.17     14.92 o
   1   5  14      347.23      299.14     59.00 o
   2   5  14      194.88      176.67     21.40 o
   3   5  14        2.66      -18.65     18.65 o
   4   5  14       98.16      130.65     25.75 o
   5   5  14       25.85        6.09     24.02 o
   6   5  14       50.50       10.26     14.57 o
   7   5  14       17.30       37.41     18.94 o
   8   5  14       43.11       49.94     19.25 o
   9   5  14       17.90       31.85     38.71 o
  10   5  14        0.54       43.63     16.64 o
  11   5  14      875.26      797.92     39.56 o
  12   5  14       38.89       39.40     38.24 o
 -10   6  14      113.59      192.29     23.99 o
  -9   6  14        0.76       47.70     37.85 o
  -8   6  14      194.29      185.56     19.95 o
  -7   6  14        0.84       15.60     18.89 o
  -6   6  14      150.10      149.67     45.28 o
  -5   6  14       38.75      -10.26     25.65 o
  -4   6  14       23.22       44.78     17.50 o
  -3   6  14        7.09      -18.65     18.65 o
  -2   6  14       76.17       63.60     24.34 o
  -1   6  14       49.18       54.73     20.15 o
   0   6  14      170.21      144.08     19.82 o
   1   6  14       82.09      112.29     18.15 o
   2   6  14       91.91      117.07     18.72 o
   3   6  14       77.79       92.62     17.53 o
   4   6  14       37.46       51.08     22.85 o
   5   6  14        1.80       18.34     15.64 o
   6   6  14       18.79       29.38     23.78 o
   7   6  14        1.27       10.35     17.06 o
   8   6  14       45.27       -0.13     34.28 o
   9   6  14       13.65       47.93     49.20 o
  10   6  14      579.24      532.94     32.14 o
  -6   7  14        9.50      -11.99     15.87 o
  -5   7  14        0.06       12.13     27.52 o
  -4   7  14       24.19       48.26     23.78 o
  -3   7  14      215.20      255.79     35.21 o
  -2   7  14        1.07       16.06     24.48 o
  -1   7  14        7.28       36.40     29.23 o
   0   7  14       62.15       41.14     16.00 o
   1   7  14       33.77       18.81     32.41 o
   2   7  14       95.06      104.23     39.64 o
   3   7  14       19.78       21.14     37.08 o
   4   7  14       52.11       26.90     22.15 o
   5   7  14       68.38       55.29     25.18 o
   6   7  14       20.06       16.67     16.12 o
 -12   1  15      120.32       93.40     19.57 o
 -11   1  15      104.55      146.85     27.05 o
 -10   1  15       12.47       15.39     27.05 o
  -9   1  15       25.02       81.72     29.61 o
  -8   1  15       93.12      140.24     45.94 o
  -7   1  15        2.63       31.92     37.31 o
  -6   1  15      429.85      342.11     22.87 o
  -5   1  15       82.92      124.35     15.91 o
  -4   1  15      880.27      903.36     56.90 o
  -3   1  15        0.37       76.48     20.52 o
  -2   1  15     1255.24     1136.61     42.05 o
  -1   1  15       47.60       30.32     16.60 o
   0   1  15       15.35       43.91     16.51 o
   1   1  15       40.84       76.53     16.59 o
   2   1  15      108.67      111.81     17.02 o
   3   1  15       39.38       25.20     13.87 o
   4   1  15        4.88       91.81     21.92 o
   5   1  15       59.59       81.82     38.94 o
   6   1  15      462.29      421.39     27.82 o
   7   1  15       63.90      129.76     50.83 o
   8   1  15       49.06       61.20     50.37 o
   9   1  15        0.04       -5.13     19.59 o
  10   1  15        2.10       63.89     23.32 o
  11   1  15        6.52       38.12     17.62 o
  12   1  15       44.81       61.15     17.79 o
 -12   2  15        2.16       20.07     16.16 o
 -11   2  15        2.14       59.91     16.65 o
 -10   2  15       39.13       27.06     19.56 o
  -9   2  15      157.35      144.62     29.67 o
  -8   2  15        5.25       40.27     15.36 o
  -7   2  15       28.11       40.65     13.72 o
  -6   2  15       63.31       88.80     34.01 o
  -5   2  15      325.07      271.55     19.30 o
  -4   2  15       10.51        3.03     13.82 o
  -3   2  15        0.02       -0.90     14.74 o
  -2   2  15        2.63      -16.32     16.32 o
  -1   2  15      847.70      798.42     37.59 o
   0   2  15        4.74       10.27     28.91 o
   1   2  15        0.88        8.45     15.33 o
   2   2  15       12.36       34.04     21.92 o
   3   2  15     1517.62     1591.41     57.62 o
   4   2  15        2.19       59.39     24.02 o
   5   2  15      524.61      495.76     28.01 o
   6   2  15       33.89       60.09     17.14 o
   7   2  15      337.81      250.76     21.22 o
   8   2  15       78.93       44.37     40.34 o
   9   2  15      200.68      150.90     19.49 o
  10   2  15        0.02      -16.79     16.79 o
  11   2  15      101.74       90.51     20.12 o
  12   2  15       17.81      -21.45     21.45 o
 -11   3  15       64.90       76.71     17.41 o
 -10   3  15        1.28      -13.57     13.57 o
  -9   3  15       54.82       67.56     15.42 o
  -8   3  15      326.71      309.00     31.94 o
  -7   3  15        0.23        6.63     27.98 o
  -6   3  15        0.37       44.16     27.19 o
  -5   3  15       15.31       26.12     20.75 o
  -4   3  15       13.71       17.57     43.16 o
  -3   3  15       59.67      120.73     25.36 o
  -2   3  15      201.51      190.85     20.05 o
  -1   3  15      377.14      386.60     26.75 o
   0   3  15        0.65       48.97     22.39 o
   1   3  15       79.12      136.38     27.98 o
   2   3  15      257.77      208.22     28.45 o
   3   3  15      209.95      249.72     25.09 o
   4   3  15       11.64       33.29     17.66 o
   5   3  15       59.14       21.30     14.67 o
   6   3  15     1124.91     1023.88     43.06 o
   7   3  15        0.89       33.35     43.14 o
   8   3  15       87.18      106.92     18.19 o
   9   3  15        4.48       15.86     22.62 o
  10   3  15      136.36      106.03     41.74 o
  11   3  15       11.20      -15.33     15.33 o
 -10   4  15       52.20       54.39     16.23 o
  -9   4  15      108.23      144.34     17.95 o
  -8   4  15       41.59       61.95     39.23 o
  -7   4  15        1.55       74.85     15.85 o
  -6   4  15       98.98       79.41     47.57 o
  -5   4  15      260.26      212.94     41.27 o
  -4   4  15        3.67       20.51     17.69 o
  -3   4  15      455.92      438.55     20.04 o
  -2   4  15       96.85      118.15     19.93 o
  -1   4  15        5.60       28.92     16.15 o
   0   4  15       92.16      139.62     24.95 o
   1   4  15      175.39      123.50     47.34 o
   2   4  15       28.05       34.22     16.15 o
   3   4  15     1280.18     1147.08     57.13 o
   4   4  15        4.35       21.57     17.26 o
   5   4  15       43.43       43.06     19.05 o
   6   4  15       71.14       41.37     31.01 o
   7   4  15        7.53       10.87     14.34 o
   8   4  15       21.23       45.07     51.07 o
   9   4  15       16.84        6.57     17.44 o
  10   4  15       20.26       20.19     19.59 o
  -8   5  15      280.87      301.77     21.74 o
  -7   5  15       70.57       46.87     34.24 o
  -6   5  15      124.85      221.59     31.87 o
  -5   5  15       84.17       87.64     40.34 o
  -4   5  15      109.23      116.50     74.85 o
  -3   5  15       56.44       29.27     33.44 o
  -2   5  15        6.41       22.50     17.33 o
  -1   5  15       64.06      122.56     46.64 o
   0   5  15      346.92      247.92     29.15 o
   1   5  15      146.77       85.70     24.48 o
   2   5  15      127.41      133.34     22.69 o
   3   5  15      148.93      153.88     20.83 o
   4   5  15       94.17      105.65     19.24 o
   5   5  15      134.05      165.16     23.46 o
   6   5  15        4.86       15.98     15.91 o
   7   5  15        6.91      -15.80     16.32 o
   8   5  15       59.89       61.73     23.58 o
  -4   6  15       85.94       87.22     18.71 o
  -3   6  15       22.45       76.99     22.15 o
  -2   6  15      106.37      135.29     21.56 o
  -1   6  15      973.88      921.98     42.56 o
   0   6  15       59.65       48.99     32.41 o
   1   6  15       36.95       20.21     35.21 o
   2   6  15       16.70       38.31     16.46 o
   3   6  15       11.02       29.25     16.33 o
   4   6  15       71.58       49.14     17.73 o
  -9   0  16        0.01      -14.92     19.59 o
  -8   0  16       58.59       98.87     23.78 o
  -7   0  16        8.78       46.64     22.39 o
  -1   0  16        4.74       -1.40     18.19 o
   0   0  16       49.52       56.43     20.52 o
   1   0  16       55.09       77.88     21.92 o
   2   0  16       76.40      113.33     30.31 o
   3   0  16        8.16       44.77     21.45 o
   4   0  16       65.06       40.11     23.32 o
   5   0  16       50.02      125.92     25.65 o
   6   0  16       99.62       70.42     23.32 o
   7   0  16       56.41      181.42     27.52 o
   8   0  16      155.34      170.69     28.45 o
   9   0  16       69.61       59.70     24.72 o
  -8   1  16        4.84       48.99     15.75 o
  -7   1  16       56.59       93.73     20.00 o
  -6   1  16       88.28      117.14     21.12 o
  -2   1  16      118.09      110.53     24.25 o
  -1   1  16      689.66      605.13     29.51 o
   0   1  16        3.20       18.58     13.51 o
   1   1  16       39.55        0.06     13.35 o
   2   1  16       11.69       12.64     15.16 o
   3   1  16       35.00       57.72     16.30 o
   4   1  16       70.63       59.70     20.52 o
   5   1  16      259.84      187.84     20.37 o
   6   1  16      122.71      123.09     29.15 o
   7   1  16       11.69       -0.93     22.39 o
   8   1  16       60.24       88.64     21.25 o
  -8   2  16        0.76       14.48     17.47 o
  -7   2  16       10.12       75.73     27.75 o
  -6   2  16       56.03       62.88     37.08 o
  -5   2  16       14.35        3.58     18.30 o
  -3   2  16       32.60       -6.53     23.78 o
  -2   2  16       86.29      108.17     20.85 o
  -1   2  16       36.70       27.89     20.99 o
   0   2  16      311.90      375.68     30.01 o
   1   2  16       24.61       48.97     22.85 o
   2   2  16      221.95      225.83     50.83 o
   3   2  16        3.24       -7.46     15.31 o
   4   2  16        0.03        5.66     29.38 o
   5   2  16       19.21       26.16     45.47 o
   6   2  16       11.63       41.44     17.36 o
   7   2  16       18.08       15.74     34.51 o
   8   2  16      131.99      163.16     29.15 o
  -6   3  16        4.91       30.60     23.32 o
  -5   3  16      293.98      283.83     22.49 o
  -4   3  16       66.77       44.77     26.12 o
  -3   3  16        7.03       82.55     29.85 o
  -2   3  16       40.31       57.12     17.95 o
  -1   3  16      277.79      276.06     24.73 o
   0   3  16      110.52       49.20     17.12 o
   1   3  16       17.14       36.46     19.57 o
   2   3  16        3.95       32.26     46.87 o
   3   3  16      144.41      192.66     23.09 o
   4   3  16        0.81       -8.40     22.62 o
   5   3  16       47.35       45.33     18.86 o
   6   3  16       69.19       61.94     21.46 o
  -4   4  16      236.64      360.04     38.71 o
  -3   4  16       27.24       60.31     40.57 o
  -2   4  16       72.02       44.22     20.99 o
  -1   4  16       11.75       21.07     31.71 o
   0   4  16      316.17      273.97     22.83 o
   1   4  16        0.12       65.93     40.81 o
   2   4  16       13.92       52.93     16.95 o
   3   4  16       12.85       29.85     26.58 o
   4   4  16      204.64      119.86     33.11 o
 
